# Supplementary material for: Multi‐Omic Evaluation of PLK1 Inhibitor—Onvansertib—In Colorectal Cancer Spheroids
Source: J Mass Spectrom. 2025 Apr 8;60(5):e5137. doi: 10.1002/jms.5137 (PMC11976698; doi:10.1002/jms.5137)
Supplement: Supplementary file 2 — Data S2 Supplemental Table 2 [file JMS-60-e5137-s001.xlsx]

## Sheet: 1-Hour
1-Hour
Protein	log2FC	adj.pvalue
UB2L5	-0.509658	0.555307
RBM47	0.173461	0.88653
UBA6	-0.220403	0.568526
ESYT2	-0.0999216	0.759609
MED19	0.717757	0.63712
SHOT1	-0.0694088	0.853471
TM223	-0.048728	0.947353
RHG10	-0.205414	0.792903
HACL2	-0.200622	0.669142
PKHG3	-0.172568	0.933294
SPD2B	-0.208889	0.832235
CBAR1	0.122879	0.868843
NBAS	-0.22575	0.770554
VWA8	0.178698	0.709067
SBNO1	-0.338788	0.774625
GTPBA	0.480101	0.512642
WDR91	0.511563	0.788531
POTEF	-0.586456	0.597838
PDES1	0.0561237	0.962194
CNOT1	0.0910381	0.744946
PGP	-0.00799039	0.989745
RIMC1	-0.479211	0.581852
WIPF3	-0.101987	0.965724
TBAL3	0.00651288	0.998939
FBLL1	-0.676052	0.520082
SMHD1	-0.30117	0.303805
U119B	-0.390745	0.581852
MET15	-0.380357	0.568526
MYH7B	-0.345147	0.737028
RHG32	-0.289267	0.754186
NUD19	-0.199983	0.761658
GPHRA	-0.490987	0.737856
MCRI1	-0.197909	0.830009
CK098	0.157281	0.761658
ASURF	0.714423	0.650845
DNS2A	0.23823	0.656323
ADAS	-0.173975	0.649225
KIF2A	0.073085	0.940586
DX39A	-0.293483	0.606909
PDLI1	-0.213244	0.700244
BACH	-0.182848	0.620953
MYO1C	-0.0648938	0.859372
MYO1F	1.01819	0.303805
SNP23	-0.218718	0.712243
HAX1	0.193559	NA
AIP	-0.0933626	0.821968
GTPB1	0.329083	0.576311
KCNK1	-0.421264	0.704321
STXB3	-0.0135721	0.983393
ARVC	0.599872	0.804724
SMAP	-0.346828	0.586471
RB27B	0.0605275	0.961791
AP3B1	-0.204939	0.64895
LEG8	-0.248158	0.838503
NDUS8	-0.206409	0.744566
IKBE	1.19813	NA
PSD11	-0.120846	0.752835
PSD12	-0.219769	0.550436
PSMD9	-0.0879935	0.868505
ATOX1	0.46228	0.611216
MEN1	-0.514357	0.720511
CBX4	-0.304704	0.63712
PGRC1	0.522994	0.49089
SPT5H	0.0619512	0.88011
TAF4	0.0920946	0.961791
DFFA	-0.0846137	0.884461
HIP1	-0.0193756	0.989745
CLIC1	-0.0375281	0.942638
EIF3F	-0.188252	0.679394
ODPX	-0.0822556	0.854463
QSOX1	0.440342	0.593309
DCTN6	0.0637733	0.952108
ACATN	-0.798687	0.32535
WASL	-0.599153	0.571336
IPO5	-0.00204201	0.99682
RPOM	0.214695	0.810799
EF2K	-0.54838	0.690952
SAP18	-0.119139	0.934304
IF2B3	-0.116669	0.709067
DNM1L	-0.226928	0.530787
RTCA	0.119933	0.832984
P3C2A	-0.0832886	0.933186
P85B	0.0608062	0.949624
MANBA	-0.243976	NA
AGRIN	-0.186438	0.785309
PLOD2	0.190437	0.727589
EXOC5	-0.742479	0.32535
NDUA4	0.281049	0.619276
PSDE	-0.15493	0.713478
BIN1	-0.191254	0.833301
IMA4	-0.504757	0.437718
USP9Y	-1.19258	0.406133
LAD1	-0.0349647	0.953889
PESC	0.022422	0.952964
RCAS1	-0.193886	0.765544
SDCB1	-0.652617	0.772327
PITM1	0.0802362	0.942956
MPP10	-0.167582	0.82874
NOP56	-0.137467	0.744566
DDX3X	0.451696	0.318598
RNT2	0.0452883	0.955533
PODXL	-0.442313	0.679932
CCN1	0.52166	0.608541
PIR	-0.0552037	0.913442
IMA3	-0.298083	0.664848
TRI38	-0.210021	0.879293
PPP6	0.10674	0.846242
MA2B1	0.061028	0.959808
UBE2C	0.392037	0.735726
PDXK	0.0169237	0.981205
SCD	-0.794964	0.303805
CLD4	-0.995821	0.427563
ARI1A	0.237364	0.665452
BHE40	-0.218234	0.886442
DHSD	-0.746439	NA
DPYL4	0.00107087	0.998542
TRAD1	0.098822	0.973809
COX7R	-0.209799	0.817692
UBFD1	-0.209991	0.790717
COPE	0.489385	0.27627
IF1AY	-0.91515	0.717375
AP3D1	-0.430809	0.303805
CCS	-0.833091	0.325734
ABLM1	0.740982	0.461993
DVL2	1.01349	0.568526
CHD1	-0.339104	0.811955
CHD2	-0.204798	0.811755
GOSR2	0.681376	0.571336
TOR1A	0.0830489	0.956886
TOR1B	0.100417	NA
STX16	-0.13859	0.88653
ADA10	-0.453382	0.325734
EI24	-1.81325	0.158671
P5I11	0.295031	0.807051
APAF	0.21101	0.878376
RIOK3	0.240218	0.902405
IMPA2	-0.698389	0.724639
MP2K7	0.216405	0.873632
ACOT8	0.55231	0.638533
CDIPT	-0.410787	0.666066
PDCD5	-0.278864	0.620953
ANM5	-0.437258	0.459508
NHRF1	-0.148907	0.736706
CHK1	-0.0766755	NA
TR10B	-0.247065	0.732027
FPGT	-0.802744	0.563697
TPP1	-0.0946387	0.879293
TCRG1	-0.0304181	0.949624
TNPO2	-0.178594	0.705235
HS3S1	-0.271524	0.870633
RPC1	-0.0589266	0.96544
PSA7	-0.164664	0.709067
SCAM3	-0.305843	0.619276
OPLA	-0.0801075	0.868482
BCKD	0.482721	0.529353
IFIT3	-0.353046	0.744566
MGST3	-0.117034	0.90113
GEMI2	0.199271	0.791869
IRF6	-1.08927	0.303805
TX1B3	-0.336443	0.586471
GIPC1	-0.952957	0.244301
HAT1	0.0692717	0.933366
UB2L6	-0.0949672	0.931605
CSKP	0.0272954	0.977476
PLD2	0.163843	0.838711
QCR8	0.957575	0.303805
HGS	-0.0347985	0.952056
VP26C	-0.0768559	0.919325
MYPT1	-0.16356	0.696951
S27A2	-0.803643	0.405382
GAK	-0.108313	0.866115
HNRDL	-0.690145	0.253015
XPO1	-0.272136	0.397391
BTAF1	-0.0693207	0.917835
ARHGA	0.00709424	0.996719
ZN609	-0.275187	0.895415
SPTN2	0.513104	0.701559
SC16A	0.279761	0.754822
PLXB2	-0.202644	0.696951
KHNYN	-0.11414	0.952056
SR140	-0.018608	0.970119
SET1A	-0.202023	0.872602
SYNJ2	0.0811953	NA
KIF3B	-0.092415	0.958637
PUR4	-0.166449	0.627404
ERC2	0.195931	0.943665
ANR28	-0.345404	0.744858
MRPP3	0.238903	0.7495
IKKA	0.283136	0.810157
LSM1	-0.0359597	0.977289
NPC1	-0.613129	0.487698
PLCB	-0.450542	0.496831
SCAM1	-0.143817	0.755821
SCAM2	-0.0472718	0.96748
ARC1B	-0.137861	0.744858
ARPC2	-0.141753	0.719591
ARPC3	-0.0585046	0.90113
MDM4	-0.6014	0.630648
BET1	0.118826	0.888473
RPAC1	-0.0452076	0.934304
PLS1	-0.0865967	0.892323
TIF1A	-0.182423	0.753666
PGRC2	-0.161155	0.773554
PFD6	-0.453861	0.771028
WDR46	-0.232161	0.614486
NKRF	-0.359873	0.292822
GNPAT	-0.380398	0.606909
LAMA5	-0.836641	0.57055
ZN185	-0.142053	0.832235
RT12	0.204719	0.90113
VGF	0.0522205	0.979473
ACOX3	-0.910161	0.294012
RER1	-0.459572	0.459325
SURF4	-1.12659	0.17496
MK13	0.345419	0.606909
SPTC1	-0.24651	0.614486
SPTC2	-0.162688	0.701568
OGT1	0.518899	0.384687
PMM2	0.0330344	0.961791
TM9S1	0.283419	0.772327
TRI18	0.639028	0.464958
HMGB3	0.0338712	0.961791
PPM1G	0.158191	0.76008
SHIP2	0.135314	0.84815
EIF3D	0.0441274	0.928823
EIF3H	0.343175	0.571413
HDAC3	-0.195344	0.875476
NVL	0.171316	0.936477
BCAT2	0.0681179	0.914297
IPO8	-0.214273	0.875476
STX7	-0.23172	0.63712
MOT4	-0.173502	0.744858
MRP4	0.000289	0.999807
RPA34	-0.473334	0.555738
P4HA2	-0.187085	0.642744
MAGB2	-0.312632	0.451356
CAN5	0.363359	0.771325
YKT6	-0.315296	0.485956
NUP42	-0.485695	0.730426
ARPC5	-0.291208	0.629683
RPB4	-0.255919	0.816948
DDX3Y	-0.405255	0.744946
MAFG	0.819486	0.593309
TPSN	0.0358773	0.951634
PER1	0.773765	0.489854
CLD3	0.332748	0.708756
DHX15	-0.237342	0.555157
MCES	0.00370194	0.996719
TTI1	-0.0812369	0.906446
RRP8	0.416228	0.761658
CYB5B	0.0892564	0.93835
PRP4	0.134338	0.737856
SERA	-0.13539	0.797113
NDUS4	0.0392615	0.945584
DC1L2	-0.541676	0.292822
PSMD3	-0.068355	0.879068
RFOX2	-0.298767	0.571413
PAPS1	-0.184821	0.647777
ZW10	-0.0871613	0.926944
SPIT1	-0.0156878	0.981205
SNUT1	-0.24508	0.571413
SPIT2	0.0427166	0.950105
GPAA1	0.126461	0.909954
HS12A	-0.180088	0.719591
VIP2	-0.213852	0.847443
M3K7	0.277965	0.800009
MCA3	-0.332573	0.344015
MSI1H	-0.0595627	NA
HNRPR	-0.140156	0.761499
PRPF3	-0.345285	0.521713
TXNL1	-0.238477	0.614486
TPD54	-0.104576	0.814157
EMC8	-0.319186	0.84078
ERI3	-0.875481	0.32535
P52K	-0.586053	0.752835
SYNJ1	0.00580243	0.99682
FIBP	-0.270942	0.834353
IF4G3	-0.56699	0.529353
PPIH	-0.197001	0.61334
HTRA2	-0.285247	0.568526
KLF4	-0.671662	0.63712
ARK72	-0.433191	0.44245
E41L2	-0.394028	0.277749
TGON2	0.037735	0.959127
LTOR5	0.430564	0.63712
SYT7	0.759876	0.758597
DENR	-0.964799	0.158671
XPOT	-0.276436	0.6474
DNPH1	-0.20688	0.729644
TIM44	-0.082191	0.832235
TPPC3	0.669598	0.568526
CHM2A	0.40415	0.790717
TSN6	-0.00854753	0.997204
PLRG1	0.244449	0.690952
PRC1	0.315786	0.881013
RGS10	-0.141942	0.909954
ZN207	-0.412884	0.305386
NDUB5	-0.265632	0.772327
NDUB3	-0.569669	0.411561
NDUA2	-0.132217	0.832235
GET3	-0.0825063	0.846973
BUB3	-0.0401723	0.949624
PLPP2	-0.559571	0.530787
ACTN4	-0.0118232	0.981483
MAAI	-0.419457	0.589724
BUD23	-0.652068	0.306565
HTSF1	0.00772916	0.992803
AAKB2	-0.279531	0.911687
AP1G1	-0.460587	0.184739
STX6	-0.688997	0.309532
SNG2	0.288062	0.670925
SGTA	-0.0390446	0.942956
LIAS	-0.583181	0.614486
ENSA	-0.453434	0.742187
MCAT	0.582923	0.709095
SYNC	-0.262302	0.568526
MYO1B	-0.00240703	0.996719
CPSF5	-0.0624726	0.885098
LANC1	0.329585	0.696805
STRN	-0.0780219	0.909954
U3IP2	-0.0198358	0.966587
SCO2	0.440442	0.511015
AKAP8	-0.17564	0.744946
GTPB6	0.166744	0.879293
G6PT1	-0.553569	0.485956
IDH3B	-0.226884	0.696805
NRDC	-0.153032	0.833645
CALU	-0.990139	0.158671
SAHH2	0.316279	0.702418
KIF1C	0.218324	0.934304
ORC5	0.396473	0.65112
NDUS5	-0.762717	0.229226
PDE6D	0.217417	0.794579
ORC4	-0.675279	0.367827
PEX1	-2.25242	NA
RAD21	-0.122566	0.744566
DHX16	0.0988951	0.843274
ZNRD2	-0.897841	0.292822
MED14	-0.262878	0.763271
KPRB	0.0669001	0.909954
SMCA5	0.0197864	0.958869
JIP4	-9.03e-05	0.999807
NPA1P	0.0570538	0.958321
SI1L3	-0.461773	0.744946
ZC3H1	-1.01298	0.738322
AQR	0.0243554	0.966839
OPA1	-0.159662	0.556132
GANP	0.109006	0.934304
KIF1B	-0.22442	0.737028
KDM1A	-0.130119	0.688789
TBCD4	-0.0346504	0.945584
PEPL	-0.157122	0.683305
GSDME	0.139159	0.921639
MPZL2	-0.679878	0.622022
ACSL4	-0.116565	0.741537
SNX3	-0.488496	0.562436
STX10	-0.6247	0.184739
OGA	-0.0995899	0.82287
VINEX	-0.706099	0.438601
HNRPQ	-0.201342	0.652014
PRP17	0.550518	0.32535
RNBP6	-0.138756	0.802178
NEMF	-0.426723	0.490801
NMT2	-0.145875	0.804724
CCNT1	-0.270862	0.627404
PLOD3	0.0577015	0.909954
IF4E2	1.16863	0.461993
DIAP1	-0.0144676	0.974761
2024-09-15	-0.474045	0.3882
EXOC3	-0.90295	0.585561
PLIN3	-0.164794	0.729644
ANM3	0.0229972	0.981483
IMA7	0.611407	0.303805
UGDH	-0.173298	0.591413
CTND1	-0.178029	0.690952
ICMT	-0.888674	0.545141
PLPL9	-0.173079	0.813067
SNX2	-0.00394169	0.99561
DPM1	-0.272044	0.38075
USO1	-0.0653811	0.868505
RT14	-0.437984	0.3882
TOM1	-0.342325	0.571413
F262	-0.319346	0.729644
CCD22	-0.321715	0.724813
PQBP1	0.204814	0.753124
PRAF2	-0.0371945	0.93503
DKC1	-0.04219	0.930628
IF2P	-0.375384	0.312597
EDF1	0.217661	0.695116
KIN17	-0.537697	0.671279
DIAP2	-0.543467	0.759867
DNJA2	-0.493833	0.287705
BRD4	-0.0950174	0.961791
CUTA	-0.412824	0.652014
TBL1X	0.0325896	0.959127
PFD1	-0.163688	0.934304
NBN	-0.221915	0.832985
MCE1	0.139742	0.842619
ABCB7	-0.021359	0.986404
SRGP2	-0.232636	0.897204
IGSF3	0.316383	0.868505
XYLK	0.0667573	0.949624
WDR1	-0.209055	0.614486
ATP9A	-0.905133	0.512642
ROCK2	-0.118222	0.808804
CLAP2	-1.60504	0.454532
CPNE3	-0.305487	0.312448
HIP1R	0.0334806	0.981205
BRE1B	-0.420778	0.387768
PHF2	-0.112377	0.967197
ZC11A	-0.264189	0.409677
CLU	0.0735556	0.86477
T22D2	0.527224	0.682546
KDM4A	0.217603	0.846857
DJC13	0.0496384	0.932274
PP6R2	0.219806	0.752835
CNOT3	-0.396458	0.405382
ANR17	-0.855853	0.528986
SIN3B	-0.0353599	0.981483
DNJB6	-0.425422	0.832879
XYLB	-1.34002	0.303805
COQ9	0.348358	0.751471
GGCT	-0.195115	0.705235
NDUS7	0.386528	0.400063
RTN2	-0.742661	NA
NDUS2	0.128072	0.852018
ZPR1	-0.0702941	0.912868
NIPS2	0.539141	0.524385
PDCD6	0.0380891	0.950888
TBCA	-0.16588	0.76639
VATG1	0.0299358	0.974627
VPS4B	-0.380475	0.383056
H2AY	-0.333464	0.389535
SH3L1	-0.20333	0.719591
FLNB	-0.231817	0.524385
NDUS6	-0.0630325	0.934304
PEX14	-0.622323	0.506981
CISY	-0.321124	0.32535
SPAG7	-0.236491	0.872202
RM33	-0.135386	0.868505
SC22B	-0.209819	0.63712
PR40A	-0.187583	0.614486
TACC1	-0.753786	0.709067
NDK6	0.113207	0.841814
MTX2	0.228198	0.802443
VP26A	-0.458583	0.530787
MPPB	-0.0672555	0.89008
SAP30	-0.139567	NA
MED24	0.233814	0.65602
KTNA1	-0.385987	0.673492
PSIP1	0.0764042	0.89272
ERLN1	-0.0841795	0.870857
NDUS3	-0.277634	0.461993
SRS10	-0.51459	0.303805
CLN5	-0.00929601	0.996719
ECI2	-0.169013	0.568526
KHDR3	-0.548132	0.80614
TADA3	-0.0927265	0.965724
EED	0.39568	0.755821
BAF	0.341724	0.761658
SF3B1	-0.159799	0.690952
CSDE1	-0.0307195	0.948024
WBP4	-0.596528	0.406133
PRKRA	-0.0460305	0.922783
KS6A5	0.319498	0.744946
MED6	-0.459321	0.634375
MYCB2	-0.301937	0.439328
KBL	-0.067092	0.92746
NPM3	-0.246609	0.541326
LYPA1	-0.19404	0.702814
ERAL1	0.0846155	0.951092
U520	-0.259809	0.517281
MTU1	-0.723275	0.63861
TIPRL	-0.00255871	0.99682
TM1L1	-0.129539	0.938039
KS6A4	0.0762566	0.96417
SURF6	0.577063	0.663829
PPM1B	-0.336425	0.744946
UTP20	-0.0495136	0.962905
NU155	-0.251746	0.505305
XRP2	0.517449	0.541326
WDHD1	0.485331	0.586618
CRTAP	0.0376976	0.96762
S2512	-0.178152	0.709259
PALM	0.240452	0.650845
RENR	0.614839	0.748981
RNH2A	-0.301528	0.737028
CD123	1.07691	0.383056
BCAR3	-0.243246	0.846857
POP7	-0.0311683	0.987407
RPP40	-0.316437	0.61334
EIF3G	-0.307582	0.568578
EIF3J	-0.19843	0.761518
CBR3	1.34903	NA
PSD10	0.176636	0.853344
FACE1	0.114913	0.883283
IDHC	-0.0939568	0.810372
GATB	-0.408442	0.524385
SCO1	1.56417	0.303805
ATRN	-0.381771	0.810799
RBBP9	0.122415	0.945759
STAM2	1.93607	0.184739
DGAT1	-0.5894	0.406133
CCNK	-0.16181	0.902954
DHRS3	-0.217924	0.868505
PRAF3	-0.00966847	0.989745
SPF27	-0.313186	0.739113
DCTN3	0.627448	0.571336
DNJC8	0.174813	0.817833
SPF30	-0.281542	0.614486
RAD17	-0.780608	0.614486
ATP5H	-0.00371044	0.995791
FLOT1	0.280015	0.406133
TRIO	0.203112	0.888128
ATP5L	0.818569	0.303805
CBPD	0.0918612	0.905755
GLRX3	0.00301262	0.995691
RL1D1	0.00689621	0.989389
WFS1	0.388429	0.691878
CLPX	-0.157366	0.8522
NEBL	-0.268056	0.853032
S14L2	0.074788	0.93207
ERG24	0.302717	0.666066
SYUG	-0.141297	0.785309
CIAO1	-0.58007	0.340068
DFFB	-0.493124	0.45924
ZFAN5	-0.316984	NA
SRP72	0.108342	0.761518
DDAH1	-1.11591	0.17496
RMP	0.14482	0.909954
B3GA3	0.674079	0.525723
MTA2	0.19617	0.614486
STK10	-0.62921	0.557432
GFPT2	0.31588	0.832235
TPPP	-0.665209	0.703479
TOM70	-0.176677	0.673492
MYO1D	0.0473867	0.95128
TOX4	-0.545794	0.700465
SC24D	0.142433	0.701568
UFL1	-0.439878	0.244301
TMCC1	0.357295	0.673492
UBXN7	-0.529664	0.325734
SUN1	0.0448726	0.934304
PLPHP	0.179434	0.712243
ERLN2	-0.245023	0.673492
PRP6	-0.069309	0.87649
DKK1	-0.817032	0.303805
PCF11	0.69269	0.627404
FRYL	0.0865746	0.958985
NFAT5	-0.594403	0.841814
ENDD1	-0.293713	0.409677
GLCE	0.0357658	0.981483
GLSK	0.294999	0.41727
HAUS5	-0.946509	0.405382
FBX21	0.0996941	0.887992
KDM4B	0.264245	0.792003
UBP19	-0.276689	0.744566
AP2A2	0.0650985	0.907678
SC31A	0.0820376	0.833645
CSTN1	0.360316	0.840302
HEXI1	-0.378294	0.495851
ZO3	-0.124544	0.811755
YIF1A	-1.25154	0.383056
UBR5	0.0483618	0.951426
SCAF4	-0.328248	0.696805
NDUB6	-0.348817	0.727589
MFN2	-0.505212	0.524385
UBE4B	0.60242	0.678386
ZFPL1	-0.0508518	0.979883
ELP1	-0.340708	0.292822
NDUA3	-1.70198	0.279169
NDUB4	-0.423829	0.440927
NDUB8	-1.30222	0.244301
NDUA7	0.0700739	0.907678
RTN3	-0.582477	0.571413
LETM1	-0.368297	0.384643
EPN2	0.0434104	0.962541
STBD1	-0.105502	0.778269
ZRAB2	-0.712414	0.349068
SNX4	0.206149	0.828198
LC7L3	-0.129175	0.79825
KI20A	0.261094	0.907678
KIF4A	0.350749	0.690952
MTMR5	0.468392	0.701568
GOSR1	0.235283	0.843274
KAT7	-0.807953	0.388844
ATE1	-0.22571	0.670704
CCDB1	0.264973	0.794601
VAPB	-0.457056	0.322634
MPZL1	-2.22782	0.318072
NDUC2	0.536194	0.614486
NDUAA	0.244546	0.591833
FKBP9	1.21481	0.303805
6PGL	-0.261957	0.622285
PAPS2	-0.229396	0.744566
SMC2	0.306142	0.606909
ATG7	-0.0725798	0.945234
SYFM	-0.216189	0.772327
ZBT7A	0.52256	0.732765
LYPA2	0.316529	0.619276
IPO7	-0.567795	0.241449
ARI2	-0.041711	0.958321
TFIP8	-0.725515	0.521588
SLU7	0.286504	0.82874
AGM1	-0.205221	0.743546
MOCS3	0.26715	0.775486
CD2B2	-0.0363599	0.956877
TNF6B	-0.141137	0.771255
BAG4	-0.197669	0.91578
AHSA1	-0.15795	0.696805
PARN	-0.724064	0.17496
PSMG1	-0.712598	0.321287
SGPL1	-0.273701	0.521588
CLD7	-0.592866	0.303805
NSA2	0.046692	0.962872
G6PE	-0.213868	0.676739
SC24A	-0.39138	0.487698
SC24B	0.00305507	0.996719
TYDP2	-0.615619	0.66465
MPC2	0.180491	0.841814
ETHE1	-0.0118708	0.984009
ACSL3	-0.223748	0.584394
RPA1	-0.270926	0.824729
CNOT4	-0.0918124	0.853344
STABP	-0.13391	0.87091
CPSF4	-0.0261882	0.978963
NFAC1	-0.579066	0.719591
ASML	-0.218338	0.651647
CDS2	-0.248056	0.576337
RPP29	0.783014	0.595741
HERC2	0.310771	0.811755
RAB3D	-0.0196346	0.987429
SNP29	0.3764	0.718332
OXSR1	-0.379522	0.351108
GGPPS	1.49152	0.376428
HS74L	0.149402	0.701568
PTBP3	-0.0999214	0.858171
LSM8	-0.640383	0.436047
AP2A1	-0.299173	0.345438
WIZ	-1.06369	0.464949
RIGI	-0.233894	0.63712
STAU1	-0.141438	0.744946
TTC4	-0.667982	0.568578
BAG2	-0.120128	0.795422
BAG3	-0.643095	0.487698
M4K4	0.215097	0.767589
DCMC	-1.44217	0.467478
QORL1	0.432797	0.744858
AIFM1	-0.132573	0.692979
CLIC3	-0.488131	0.74519
EMAL2	-0.00494345	0.991208
NUD14	0.351679	0.825885
BPNT1	-0.10208	0.822014
DDAH2	-0.173099	0.811192
ABHGA	0.370551	0.45924
TXD12	-0.0603422	0.907751
TRUB2	-0.253663	NA
SYF2	-1.38575	0.303805
MBD3	-0.138645	0.879534
TOP3B	-0.0677799	0.96544
NUDT3	-0.562981	0.441283
NDUBA	-0.0124031	0.981205
CLPT1	0.472676	0.696805
TOM40	-0.258881	0.518948
PX11B	0.128812	0.800586
PAK4	0.213773	0.719591
CHK2	-0.852002	0.438601
ACL6A	-0.257264	0.57756
NSD2	0.347245	0.652269
CYB5	0.661164	0.619951
LDHA	-0.271395	0.556132
AL1A1	-0.483748	0.292822
DHE3	-0.431628	0.383056
DYR	0.149003	0.84815
NB5R3	-0.47967	0.417545
GSHR	-0.212745	0.614486
COX1	-0.709134	0.717482
COX2	0.140582	0.832235
SODC	-0.466445	0.593309
PNPH	-0.212728	0.642279
HPRT	-0.446526	0.330816
AATM	-0.0419654	0.918661
EGFR	-0.088786	0.857433
PGK1	0.182095	0.721297
KAD1	-0.270218	0.586471
THRB	-0.655696	0.286706
PLMN	0.255341	0.76724
UROK	-0.265453	0.86477
ADA	-0.310338	0.696805
ATP6	-0.585312	0.309532
CAH2	0.206733	0.737856
ASSY	-0.126925	0.845503
ANT3	-0.180092	0.879293
A2MG	-0.181962	0.918806
CO3	1.09253	0.581852
TIMP1	0.396905	0.753666
CYTC	0.682918	0.487698
RASN	-0.295161	0.555307
RASH	-0.0237957	0.989168
RASK	-0.40404	0.568578
LDLR	-0.260911	0.614486
HLAB	-0.329627	0.436047
HLAH	-0.38192	0.638498
CO1A1	-1.3409	0.403497
K1C14	0.294643	0.894927
LMNA	0.287965	0.596106
FINC	-0.0478588	0.97253
FETUA	0.590433	0.647827
ALBU	0.271658	0.843652
FETA	1.04701	0.461993
VTDB	0.782975	0.60018
TFR1	-0.0699379	0.825885
TRFE	1.10123	0.688789
TRFL	0.596935	0.615029
FRIL	0.390797	0.670117
FRIH	0.751589	0.384687
NU1M	0.0969569	0.88293
NU4M	-0.14825	0.942956
NU5M	-0.91487	0.593309
VTNC	-0.0484948	0.934304
CATA	-0.115224	0.752835
RAF1	0.0285754	0.989389
GBA1	0.640247	0.303805
FUCO	1.0327	0.383056
ALDOA	0.86935	0.26082
CYTB	0.0514508	0.920231
ANXA1	-0.0325563	0.952964
SODM	0.160254	0.834353
OAT	-0.0729568	0.832984
KITH	-0.131623	0.81992
K2C1	-0.18973	0.902978
TBB4A	-0.0690628	0.88653
G3P	0.801409	0.495851
ARLY	0.0996021	0.896384
HLAA	0.0628634	0.940447
ERBB2	-0.735427	0.581852
CPNS1	-0.0553058	0.918661
HSPB1	0.171667	0.737028
TYSY	0.76892	0.545971
RPN1	-0.122466	0.816706
RPN2	-0.512158	0.27627
GNAI2	-0.332982	0.454831
B3A2	-0.689369	0.670527
AT1A1	-0.0902555	0.851424
AT1B1	-0.133295	0.800156
A4	-0.398958	0.589724
ALDH2	-0.259412	0.500001
HMGN1	0.303945	0.721297
ADT2	-0.339879	0.400063
ISG15	-0.625123	0.238905
PCCA	-0.409082	0.401362
PCCB	-0.512022	0.292822
IF2A	-0.149832	0.696805
HMGN2	0.68314	0.567109
ICAM1	-0.00509394	0.99682
RLA1	0.106278	0.86477
RLA2	-0.0441547	0.958869
RLA0	-0.240411	0.837381
RPC4	0.399926	0.701568
LA	-0.449007	0.434147
ITB1	-0.184263	0.650845
K1C18	0.0609153	0.907678
K2C8	1.31573	0.166852
DCUP	-0.010017	0.987429
INSR	0.328681	0.723492
AGAL	-0.422033	0.616017
GELS	0.00799761	0.987407
RB	-0.21553	0.753666
PTMA	-0.611313	0.614486
CDK1	-0.216743	0.689281
ATPB	-0.0319363	0.941512
IF4E	-0.312159	0.487698
KCRM	-0.475896	0.581852
ENOA	0.808701	0.158671
PYGL	-0.0575869	0.886204
G6PI	0.237491	0.568526
DPOLB	0.333632	0.864722
NPM	-0.0339575	0.950888
TPM3	-0.0468569	0.987399
ITAV	-0.284863	0.622022
HEXA	-0.182607	0.589724
GDN	0.00655324	0.995791
HYEP	0.223132	0.678386
ACBP	-0.0593114	0.968338
LDHB	0.119653	0.843427
CENPB	0.249128	0.861859
GPX1	0.538735	0.292822
PGK2	-0.826268	0.206807
PDIA1	0.270663	0.611216
H10	0.213832	0.688055
ACYP1	-0.112556	0.825573
CATD	0.00127914	0.997204
ANXA2	0.375701	0.707886
CAN1	-0.408547	0.252591
TBB5	1.10356	0.312949
SAP	0.25694	0.63712
HEXB	0.0022268	0.99682
CATL1	0.378528	0.696951
PROF1	0.942501	0.361659
APT	0.426887	0.568526
SYEP	-0.0435191	0.883714
CATB	0.186282	0.712243
HS90A	0.10291	0.76639
GALT	-0.352428	0.846581
HNRPC	-0.360112	0.461993
QCR6	-0.381699	0.744566
LAMB1	-0.112221	0.932274
YES	0.609172	0.376428
LYN	0.19957	0.727589
TPM2	-0.0914834	0.960246
FUMH	-0.20269	0.620953
ERCC1	-0.639276	0.737856
SP1	0.3217	0.690952
ANXA6	-0.182078	0.462748
RHOC	-0.577726	0.232497
DAF	0.100465	0.945774
4F2	-0.17053	0.562436
BGLR	0.333044	0.692979
PFKAM	-0.264615	0.507402
HS90B	0.435658	0.415436
SRPRA	-0.244271	0.543489
ASNS	0.116889	0.833645
HEM3	-0.305807	0.517271
ODPA	-0.239004	0.581852
CY1	-0.292903	0.495851
RU2B	-0.0322757	0.965724
MET	-0.0451903	0.951092
TRFM	-0.148397	0.870197
RU17	0.427763	0.487698
ITA5	-0.01949	0.96743
NFIC	-0.709732	0.28856
RS17	-0.212815	0.638587
K1C19	0.423413	0.589724
K2C7	-0.158489	0.82287
GNAI3	-0.112927	0.832235
ANXA5	0.152605	0.790015
K1C16	-0.91021	0.790275
RSSA	0.286414	0.828198
CD63	-0.368279	0.438601
RM03	0.00386013	0.99682
SNRPA	0.0952777	0.834205
ENOG	-0.104761	0.819611
THIK	-0.198096	0.571413
SRP19	-0.2748	0.406133
GSTP1	-0.16643	0.693922
RU1C	-1.05148	0.32535
LEG1	0.0237997	0.977476
DHPR	-0.211797	0.619276
HMGB1	-0.015282	0.987407
RET1	-0.829689	0.277749
TPM1	-0.59939	0.725221
CLCA	0.0629402	0.953307
CLCB	-0.241601	0.832706
ANXA4	-0.132396	0.748981
CN37	0.0611744	0.857043
HMOX1	0.131408	0.838171
DLDH	-0.0107376	0.983393
ROA1	0.445761	0.593309
RU2A	-0.140805	0.756566
CATH	0.364016	0.68745
COX6C	0.691812	0.524385
TACD2	-0.0224303	0.964347
PARP1	-0.0726334	0.793657
DPOLA	0.106447	0.943077
IFIT2	1.32321	0.536464
IFIT1	-0.478692	0.461993
FURIN	0.0942309	0.934304
LKHA4	-0.0718466	0.884251
ALDOC	0.788347	0.158671
UCRIL	-1.32278	0.158671
DERPC	-0.484271	0.605909
POTEJ	0.145046	0.965724
ST1A3	-0.176195	0.853471
HS71A	0.155494	0.768432
CALM1	-0.126802	0.910592
RPAC2	-0.0645975	0.907678
ZTRF1	0.0905948	0.950105
ADX	-0.855403	0.581852
RAP2A	0.696965	0.415436
RO60	-0.118353	0.74519
LYAG	-0.0730429	0.866245
RRAS	-0.280154	0.595741
HLAC	-0.00278038	0.99682
ARAF	-0.219518	0.868457
H14	1.42541	0.695116
ODP2	-0.141013	0.703479
PTPRF	-0.127618	0.727589
THIO	1.00025	0.359004
COX5B	0.835975	0.312448
PPGB	-1.35221	0.184739
MGST1	-0.493925	0.303805
TAU	-1.04799	0.184739
KAP0	0.0543165	0.928823
ESTD	-0.169383	0.692058
CH60	-0.0415874	0.934304
CLUS	-0.284945	0.702418
BIP	0.446175	0.415029
LAMC1	-0.58778	0.367658
PPAL	0.721933	0.539024
HSP7C	0.198459	0.672554
GTR1	-0.451863	0.438471
GTR3	-1.10553	0.26082
EPB41	-0.0971719	0.841814
UMPS	-0.0469732	0.887992
ODPB	-0.084752	0.839429
ODB2	0.356998	0.437718
PYGB	-0.0478454	0.909954
PYGM	-0.205264	0.737028
RALA	-0.138349	0.744566
RALB	-0.483704	0.43693
LAMP1	0.494549	0.670117
ACADM	-0.0787985	0.846973
TOP1	-0.197542	0.619276
TOP2A	-0.230807	0.666066
G6PD	-0.0733999	0.861433
UBL4A	0.249462	0.841588
PYC	-0.202401	0.76008
C1TC	-0.145354	0.673492
MPRI	-0.170323	0.691259
ADHX	0.0469692	0.906446
CDK4	0.457317	NA
PRPS2	-0.183134	0.811755
PABP1	0.111974	0.835227
PCNA	-0.150928	0.746195
HARS1	-0.319292	0.507402
CO6A1	-0.645505	0.184739
ADT1	-0.29432	0.744946
ADT3	-0.0251279	0.96743
IMDH2	-0.101695	0.840302
TPR	-0.28426	0.325734
KCRB	-0.360512	0.417822
ANXA3	0.162606	0.701568
KCRU	0.202943	0.690952
ODBA	-0.272825	0.584184
ACTN1	-0.107988	0.811192
CADH1	-0.280016	0.535486
SRC	0.0615933	0.901058
PEPD	0.0509855	0.951092
XRCC6	-0.130856	0.71984
XRCC5	0.185569	0.615029
UNG	0.0018413	0.998198
COX41	0.0163538	0.98726
LAMP2	-1.481	0.438601
RINI	-0.338297	0.438601
CY24A	-0.333138	0.756583
SCG2	1.07796	NA
CSPG2	-0.502464	0.630597
AT1A3	-0.872576	0.652334
EF2	0.0519462	0.858171
K1C10	-0.324688	0.835227
K1C13	-0.118793	0.866245
K2C5	-0.892399	0.71032
PDIA4	-0.00670477	0.989776
P4HA1	0.0055814	0.992784
TCTP	-0.473804	0.401362
HEM2	-0.442776	0.601958
HLAE	0.39175	0.743451
PLST	-0.179872	0.562436
ACPH	-0.168061	0.670117
ETFA	-0.162862	0.678186
GYS1	0.106057	0.832235
KAP2	0.0633093	0.914645
ENOB	-0.74697	0.614486
T2FB	0.153408	0.804724
CD59	-0.0945674	0.887936
MTDC	-0.199594	0.834827
MIF	0.104237	0.879293
GLU2B	-0.223806	0.679247
FPPS	-0.174803	0.672554
TRI27	-0.519937	0.652334
CX7A2	-1.1656	0.200759
AK1A1	-0.229866	0.648226
KPYM	0.0971289	0.864722
ACYP2	-0.323362	0.68745
ENPL	-0.186203	0.593352
CCNB1	0.451343	0.693922
MYL6B	-0.0400309	0.981205
IDE	-0.400107	0.287705
CX6B1	-0.245779	0.694592
PO2F1	-0.200204	0.82874
HNRPL	-0.022008	0.961209
SYDC	-0.187563	0.624349
PLAK	-0.151507	0.714457
QCR7	-0.359846	0.41727
GLNA	-0.274525	0.761658
ALDR	-0.134029	0.846857
PVR	0.18184	0.843427
RAC2	-0.275643	0.703815
ERF3A	-0.260012	0.601346
PGAM2	-1.5805	0.361659
EZRI	0.11382	0.868505
UCHL3	-0.0372574	0.952975
FOSL1	-0.568081	0.614486
FOSL2	-0.238857	0.744566
AREG	-0.251534	0.838503
MCP	-0.0215261	0.988983
NDKA	-0.0703611	0.94748
NQO1	0.143332	0.866115
GNS	-0.266105	0.619824
PHKG2	-0.597734	0.817024
RS2	-0.0927948	0.843274
DESP	-0.0450652	0.878481
RFA2	-0.259158	0.681075
COX7C	-0.257556	0.760901
CD44	0.0411672	0.945392
NQO2	0.376021	0.619951
H2AX	-0.585427	0.586631
ITB4	0.0255355	0.93207
ACADS	0.105562	0.859372
CREB1	0.422639	0.402476
BGAL	-0.250169	0.467478
PP2BB	1.37172	0.403497
NCK1	-0.19408	0.866115
GCFC2	-0.801925	NA
H15	0.0240121	0.986993
H12	1.22384	0.673492
EPCAM	-0.171013	0.581644
NCPR	0.173202	0.682546
MGMT	-0.403647	0.892323
GBB3	-0.13397	0.832879
FER	-0.376055	0.709067
AT2A2	-0.450039	0.303805
PLCG2	-0.311998	0.58197
FAAA	0.0701495	0.88027
STMN1	-0.448461	0.485956
YBOX3	-0.11733	0.837524
ZNF24	0.104511	0.965724
ZKSC1	-1.01696	0.521713
NAGAB	-0.128914	0.81053
HSP76	-0.408045	0.774625
HMGA1	-1.14817	0.26082
TMM11	0.238353	0.748981
AATC	-0.109473	0.810157
KPCA	-0.750124	0.562436
JUNB	-0.576788	0.410453
ITA2	-0.343737	0.287705
UBF1	-0.0876639	0.866115
JUND	-0.516022	0.46728
NDUB7	-0.462741	0.344406
KAPCA	-0.441384	0.438601
CAN2	-0.263654	0.461993
CEBPB	0.0736658	0.952056
HLAG	-0.335261	0.727589
PTN2	-0.343472	0.712243
PYRG1	-0.271783	0.539024
DDX5	0.303588	0.461993
PFKAL	-0.344407	0.3882
SAP3	0.615788	0.666066
LEG3	-0.125664	0.795422
PRS6A	-0.121841	0.703479
TCPA	-0.105414	0.810157
PTN1	-0.480203	0.292822
IBP2	-0.109126	0.886204
ERCC2	-0.213089	0.879068
RL35A	1.21247	0.292822
ITB5	-0.0285919	0.97253
ARF4	-0.497766	0.287705
RL7	0.356792	0.530787
VINC	-0.159884	0.673492
PTPRA	-0.176665	0.76724
SON	-0.190463	0.66465
NELFE	-0.153003	0.748981
RL17	-0.0856509	0.865966
PGAM1	-0.0567273	0.90113
RCC1	0.110597	0.81992
ATF1	-0.279027	0.81992
DNLI1	-0.0352717	0.958869
ATP5J	1.00173	0.401362
XRCC1	-0.0993183	0.899373
K1C15	-0.0596863	0.931641
PLCG1	-0.508791	0.734418
LFA3	0.10084	0.81992
NUCL	0.30534	0.516796
HXK1	-0.153755	0.729644
RPB3	-0.00159552	0.998091
RPAB1	0.120566	0.820448
NDUV2	0.39237	0.417545
ERCC3	-1.25214	0.47817
RO52	-0.307353	0.727589
E2AK2	-0.0626195	0.906361
SPEE	-0.36462	0.327267
CSK22	-0.322354	0.487243
RXRA	-0.158001	0.800009
ITIH2	0.599935	0.719591
NFKB1	-0.163674	0.761518
TYPH	-0.162738	0.752835
AT2B1	-0.22764	0.618925
IF2B	-0.391093	0.292822
ANXA7	-0.0876511	0.841814
TBP	-0.539779	0.761499
BTF3	-0.209552	0.677705
RAB3A	-0.264418	0.468369
RAB3B	-0.361366	0.51441
RAB4A	0.457777	0.689281
RAB5A	-0.0939582	0.84815
RAB6A	-0.0453389	0.934847
PSB1	0.0561956	0.914297
MPRD	-0.257464	0.461993
ATP4A	0.013183	0.989168
COX5A	-0.457674	0.403192
LMNB1	0.162247	0.802068
PZP	0.47862	0.709067
ICAL	-0.30162	0.543489
IMDH1	-0.172768	0.66465
RASA1	0.366286	0.690952
PTMS	-0.56446	0.600575
CD11B	-0.234305	0.637796
VATB2	-0.294834	0.484195
VATC1	-0.865435	0.158671
CSRP1	-0.297156	0.562436
FLNA	-0.0845467	0.841588
AOFA	0.288824	0.727589
ACOHC	-0.0203459	0.968755
SYT1	-0.844492	0.589724
SCF	-1.10841	0.309532
5NTD	-0.0774115	0.846857
MK	-0.0220677	0.97494
VDAC1	-0.178104	0.702418
SDHB	0.227729	0.619951
CD9	0.403822	0.737856
ODBB	-0.0383185	0.981483
COMT	-0.376242	0.558112
TGM2	-0.228838	0.737856
MUTA	0.0992708	0.834353
OSBP1	-0.120374	0.737856
PIMT	0.334143	0.460729
FBRL	-0.103489	0.853471
RS4Y1	-0.82375	0.300981
PUR2	-0.280626	0.458117
CADH3	0.0176824	0.988371
PUR6	0.160075	0.744566
SCP2	-0.00823769	0.988371
UBA1	-0.239579	0.530787
NDKB	0.699136	0.571336
ENPP1	0.610802	0.698338
ADRO	-0.00700898	0.991503
KAPCG	-0.694229	0.57055
ROA2	0.350595	0.571413
RFX1	-0.69255	0.394067
CBL	-0.0301622	0.972305
KAPCB	-0.723941	0.286706
QCR2	-0.326347	0.539024
HEMH	-0.104081	0.836087
TCEA1	0.411023	0.410453
ITA6	0.00499814	0.991503
SFPQ	0.0758795	0.888473
TBG1	1.23948	0.539024
PPIB	0.411399	0.505305
MAOM	-0.117388	0.744566
SYWC	0.0937572	0.840302
RS3	-0.018057	0.970801
GCSH	-0.315303	0.690952
KS6B1	-0.0622917	0.949624
PTPRE	-0.671847	0.659654
PTPRG	-0.548192	0.670117
SP100	-0.618514	0.287705
CRCM	0.00773924	0.995791
NFYA	-0.556772	0.680094
SAHH	0.335258	0.40034
COF1	-0.790629	0.309532
IF4B	0.0518117	0.943467
AT2B4	-0.111029	0.846857
DGKA	-0.00613411	0.995971
CPT2	0.0878883	0.868505
KTHY	-0.241615	0.569671
RIR1	-0.0666196	0.832984
CCND1	0.845188	0.394067
RAE1	0.237989	0.952964
COT2	-1.58901	0.253015
EF1B	-1.14466	0.121638
AT5F1	-0.225123	0.711506
IBP6	-0.138702	0.908733
PPAC	-0.0723877	0.917907
THIL	-0.0188261	0.966113
CCNC	-0.0811047	0.981205
RPB1	0.130906	0.822014
CDK2	-0.0810836	0.849621
ARBK1	-0.710349	0.606909
MCM3	0.0991348	0.805978
NFYB	-0.0316097	0.961791
THTM	0.0132907	0.981205
RS12	-0.0919598	0.870698
BRD2	0.0406562	0.961791
TNR6	-0.460067	NA
TYY1	-0.590117	0.773119
DNJB1	-0.165866	0.763271
DNJB2	-0.20638	0.854815
ATPA	0.0669296	0.926944
PSA1	0.119965	0.802443
PSA2	-0.0750334	0.879293
PSA3	0.0507762	0.952056
PSA4	-0.0275412	0.952964
TNR5	-0.692214	0.51807
ITA3	0.0225929	0.961791
MOES	0.280972	0.696805
DDX6	-0.182921	0.630648
CTNA2	-0.398045	0.468369
DNMT1	0.285341	0.678386
U2AF2	-0.55976	0.277749
RL13	0.0243147	0.977818
IVD	-0.893484	0.292822
S10A4	0.955142	0.500001
HMGB2	0.5763	0.569671
PTBP1	-0.204725	0.63712
SYTC	-0.216764	0.576573
SYVC	0.0148005	0.973666
EF1G	-0.162997	0.737856
TTP	-0.42771	0.768432
FKBP2	0.179751	0.800009
STOM	-0.339758	0.568578
KAD4	0.424174	0.335932
AOFB	-0.0270932	0.934304
1433T	-0.252888	0.624827
MK03	-0.271129	0.64895
MARK3	0.165861	0.909954
DPP4	-0.266671	0.734418
RL10	0.254092	0.816934
RFA1	-0.0243257	0.958869
APEX1	-0.383511	0.383056
DCK	-0.0895917	0.897204
PYR1	-0.140599	0.689281
CALR	-0.362978	0.292822
MAP4	-0.130644	0.790275
CALX	0.156718	0.723797
P85A	0.703488	0.793389
PSB9	-0.228541	0.602644
PSA5	-0.151522	0.744566
PSB4	-0.273359	0.696805
PSB6	0.0463762	0.934098
PSB5	-0.152281	0.689281
ABCD3	-0.240947	0.558179
ITPI2	-0.0919475	0.816934
NDUS1	-0.0884264	0.832984
DPOD1	0.172507	0.813119
TEAD1	-0.802813	0.495851
SMCA1	0.463488	0.539024
MK01	-0.101912	0.909954
GRAN	-0.0704592	0.955533
RXRB	-0.115788	0.962194
GRN	0.298625	0.737856
AMPL	-0.0577367	0.88653
T2EA	-0.65976	0.292822
T2EB	0.115116	0.945392
TPP2	-0.479892	0.303805
IMPA1	-0.482597	0.295533
EPHA2	-0.0772275	0.879293
EPHB2	0.748116	0.634375
PTN6	-0.0466792	0.913267
SHC1	-0.246886	0.834353
3MG	0.144562	0.866115
RABP2	-0.118202	0.831312
TKT	0.16347	0.738742
RBMS1	0.208062	0.888473
PML	-0.0550853	0.879293
EF1D	-0.121073	0.81992
MARCS	-0.539433	0.439328
GNA11	-0.22387	0.65602
AL4A1	0.0213068	0.966655
ERP29	-0.137337	0.832235
PRDX6	-0.276095	0.601254
BLVRB	-0.433647	0.40034
PRDX5	-0.249867	0.495851
DOPD	-0.243877	0.676739
PRDX3	0.912494	0.243034
ATPD	-0.063717	0.916088
RL12	-0.238189	0.593309
ECHM	-0.107738	0.824886
KCY	-0.461311	0.45016
PEBP1	0.0173436	0.97302
PDIA3	0.142733	0.781529
2AAA	0.0668554	0.845503
2AAB	0.808605	NA
CDC27	-0.240815	0.846581
PPIF	0.402877	0.589724
NKTR	-0.345091	0.879293
NMT1	-0.364775	0.507402
HMOX2	-0.180465	0.700021
PURA2	-0.335119	0.476968
AMRP	0.0703956	0.922832
PUR8	-0.178684	0.593309
KPYR	0.159091	0.952335
CLIP1	0.237256	0.753124
SORCN	-0.332988	0.500417
ILEU	0.146047	0.741859
CTR1	-0.0709602	0.905755
AL1B1	-0.362894	0.485956
RPB2	0.225135	0.451356
NTR1	-1.28256	0.287705
SDHA	-0.13629	0.705755
GDIA	-0.169945	0.673492
METK2	-0.121495	0.771325
KAP3	0.380518	0.648226
CPSM	0.255731	0.597659
RIR2	-0.00562231	0.993392
SDC4	-0.416621	0.599875
TIA1	0.234342	0.846563
DNJA1	-0.240919	0.581852
AKT1	-0.147931	0.773775
QCR1	-0.28428	0.487243
3HIDH	-0.410513	0.394067
PUR9	-0.189602	0.665043
HNRH3	-0.134602	0.76008
HNRH1	-0.211685	0.682546
1433B	-0.707225	0.292822
1433S	0.255416	0.712243
STIP1	0.522444	0.184739
S10AB	0.0324299	0.952975
PRDX2	0.0691633	0.933294
ARRB2	-0.384685	0.581852
CDD	-0.24206	0.589724
DCTD	0.0531002	0.952975
P5CR1	0.294093	0.529353
GBP2	-1.51925	0.292822
ELF1	0.121078	0.952153
STX2	0.250501	0.732765
CGL	0.0453232	0.925221
RL9	-0.267822	0.676933
ACSL1	-0.17021	0.902954
KINH	-0.263381	0.558112
CSTF2	0.0613795	0.942956
DUT	-0.183826	0.762723
MRP1	-0.557345	0.17496
ABCD1	0.393166	0.783585
MA1A1	-0.111563	0.945774
MCM4	-0.0271541	0.958637
MCM5	-0.0719708	0.838579
MCM7	-0.119757	0.832235
GALNS	-0.587084	0.581852
GLYC	-0.14896	0.804724
GLYM	-0.131022	0.703479
HYES	-0.549104	0.45924
HS71L	0.930903	0.696805
HSP74	-0.0416937	0.936477
MPI	-0.132667	0.804724
GPC1	-0.430274	0.647827
PROF2	-0.580833	0.394067
CTNA1	-0.0949437	0.800009
CTNB1	-0.101806	0.832984
PHB1	0.0455821	0.887797
SPB6	-0.465203	0.312188
MERL	0.431762	0.772515
RADI	-0.192248	0.674131
RFA3	-0.107328	0.837801
RFC4	0.393484	0.405382
RFC2	0.0639177	0.879068
RFC1	-0.120784	0.744566
RL22	0.156461	0.76008
T2FA	0.10129	0.84815
SPRE	0.0522925	0.934304
ADML	0.343934	0.795422
K1C9	-0.474319	0.810157
IRS1	-0.122783	0.897204
GDE	-0.314663	0.383056
MYH9	0.0678448	0.897204
MYH10	-0.293808	0.383056
COPB2	-0.140941	0.630597
ACTN2	-0.0445494	0.949624
SOAT1	-1.02123	0.303805
ADDA	0.00633638	0.995971
BASI	-0.130609	0.773732
FUS	1.40028	0.184739
NU214	0.106857	0.837801
DEK	-0.14088	0.753124
MYH11	-0.152576	0.928248
GLRX1	-0.018637	0.987429
PPM1A	-0.321078	0.671979
K1C20	-0.342847	0.824729
K22E	-0.424083	0.823441
HMGCL	-0.178499	0.678386
PRS7	0.0188613	0.952056
ARL2	0.311486	0.703479
ARL3	-0.383545	0.492554
MP2K2	0.286831	0.811755
ATPG	0.218409	0.719591
VATE1	-0.112667	0.772327
HEM6	0.0192882	0.973105
RL4	0.0142613	0.981483
8ODP	-0.239142	0.705235
LONM	-0.0584339	0.86477
PGM1	-0.132915	0.744946
PP1G	-0.22646	0.885098
GNL1	-0.080588	0.879293
SPB5	-0.312219	0.397954
RPB9	0.432868	0.614486
PEDF	-0.0321645	0.989745
ODO2	0.0662727	0.934344
GMPR1	0.597878	0.462519
GPX4	-0.936223	0.303805
SRP14	0.406383	0.543489
NUP62	-0.548612	0.353037
HPCL1	-0.560099	0.614486
FDFT	-0.103262	0.853344
TAGL2	-0.268848	0.586471
TALDO	-0.116405	0.854815
ETFB	-0.0599319	0.909954
RBMX	0.0885489	0.853344
COIL	-0.114075	0.86477
VKGC	-0.385761	0.665043
LICH	-0.839777	0.613783
VATA	0.120755	0.775486
GRP75	0.0767268	0.868143
IF4A3	-0.13866	0.737028
CDN1A	0.791146	0.859186
RS19	0.195725	0.703432
RL3	-0.00545833	0.992202
COIA1	0.242448	0.682556
OST48	-0.509924	0.303805
AN32A	0.464179	0.568526
FEN1	-0.229583	0.606909
CAPG	0.0771997	0.879534
TXLNA	-0.269405	0.767675
TCPZ	-0.183511	0.694592
PSB10	0.341951	0.802068
PBX2	0.704936	0.558112
RL13A	0.365666	0.64339
ARL1	-0.709554	0.40034
STAT3	-0.182665	0.634375
UBP8	-0.236608	0.765651
MDHC	-0.192767	0.524385
MDHM	0.0751055	0.926944
RFC5	-0.0610246	0.897204
RFC3	-0.161317	0.63712
ECHA	-0.201825	0.638498
IF2G	-0.00566176	0.992803
CETN2	-0.267032	0.771325
EIF2D	0.13888	0.845503
BUD31	-0.22311	0.688169
NAA10	-0.316871	0.505805
KDM5C	-0.429833	0.521713
CSK	-0.173926	0.719749
GARS	-0.134765	0.735538
SYIC	-0.271608	0.508285
KPCI	0.54239	0.604375
ACTY	-0.210525	0.704321
ECI1	-0.182865	0.84611
LAP2A	-0.140585	0.712243
LAP2B	0.0255851	0.958985
STAT1	-0.127976	0.769947
STAT6	-0.651886	0.691893
MTREX	-0.00571995	0.991538
PK3CB	0.116032	0.909954
MTOR	0.269937	0.394067
PI4KA	0.331585	0.758597
EPS15	-0.190555	0.780262
CASP3	-0.461582	0.772515
RS27	-0.0528351	0.945584
HELZ	0.222836	0.879293
CNDD3	0.497614	0.639564
RBM34	-0.218937	0.81992
LPPRC	-0.083633	0.774905
THIM	-0.320834	0.691259
RL35	1.93339	0.184739
PCP	-0.350571	0.700021
ECE1	0.111743	0.931201
MTHR	0.346242	0.83312
LIS1	-0.182821	0.680094
MUC18	-0.835835	0.505805
CACP	0.620523	0.755103
MATR3	-0.122666	0.802361
MSH2	0.167563	0.701568
GPDM	-0.129362	0.721297
SSRA	-0.221059	0.675915
AL3B1	1.00938	0.691259
RANG	0.138458	0.761658
NAMPT	-0.260186	0.467698
PRS6B	-0.144393	0.744566
EFTS	-0.0124863	0.981483
PPIC	0.465319	0.383056
VDAC2	-0.3482	0.487698
ACDSB	-0.224517	0.620953
CBX5	-0.324151	0.585561
UBP5	-0.282172	0.530204
MK08	0.758403	0.512642
MP2K4	-0.0369285	0.958321
KI67	-0.131305	0.737028
KPB2	-0.676594	0.461993
RAGP1	-0.160013	0.744566
RECQ1	-0.429551	0.277749
NOP2	-0.00187524	0.996909
ATRX	-0.400831	0.703479
CRK	-0.184006	0.696805
CRKL	-0.2055	0.634375
IF2M	0.248772	0.694592
BAG6	-0.136727	0.725496
NSF	-0.221274	0.442992
CDN1B	-0.66168	0.394067
NOTC1	-1.96668	0.32535
MP2K3	0.391878	0.439328
BRCC3	-0.157433	0.864722
RL27A	-0.322895	0.647827
RL5	0.0390212	0.95128
RL21	-0.444535	0.320111
RL28	0.316253	0.704375
RS9	0.281863	0.738322
RS5	0.639441	0.384643
RS10	-0.422425	0.802443
MAP1B	0.729113	NA
GNPI1	-0.282098	0.614486
NEDD4	-0.236397	0.833645
YAP1	0.0488843	0.964308
UTRN	-0.583426	0.563697
IQGA1	-0.182756	0.63712
GLYG	0.142069	0.845503
STT3A	-0.170779	0.619276
PA24A	-0.505535	0.841814
RPGP1	-0.886233	NA
CAZA2	-0.434726	0.244301
CAPZB	0.0891932	0.865565
IF1AX	0.0615401	0.953889
AL1A3	-0.239096	0.555307
SYQ	-0.211159	0.545971
RL29	0.459153	0.764364
UCRI	-0.615374	0.232497
ATPO	0.0573761	0.886204
PPCE	-0.22045	0.586471
MAOX	-0.133261	0.861859
IREB2	0.207996	0.826232
RFX5	-0.288257	0.942956
PI42A	-0.475972	0.541326
COPD	-0.13055	0.783039
LSS	-0.201555	0.556756
PP2BC	-0.0536392	0.958637
GSH1	0.0930967	0.763271
GSH0	-0.182142	0.753124
CD151	-0.561164	0.683305
TPC10	-1.00737	0.516796
PSMD8	-0.0756255	0.914297
PRC2A	-0.202379	0.670117
GSHB	0.166878	0.737871
TCPE	-0.141327	0.680543
PTSS1	-0.349963	0.604375
HSP13	-0.156875	0.91496
KC1A	-0.266319	0.615029
KC1D	0.258005	0.797113
IDHP	0.0236567	0.958321
PIPNB	-0.264591	0.530787
AGRE5	-0.187383	0.680615
DPOD2	-0.0307068	0.973666
MRP	-0.187963	0.817833
PAXI	0.023767	0.970801
NR2C2	-0.113601	0.945392
AL9A1	-0.117728	0.747355
RL34	0.245409	0.730752
RPIA	-0.0387578	0.952056
LMAN1	-0.172073	0.752835
NASP	-0.199794	0.724532
FAS	-0.101081	0.814806
FNTA	-0.483663	0.40034
FNTB	0.547464	0.591413
DHYS	-0.0714871	0.868057
TCPG	-0.214416	0.500001
RM19	-0.241336	0.742187
ARRB1	0.0298526	0.984035
EFTU	0.0372038	0.934304
AL7A1	-0.229744	0.558179
UB2R1	-0.754999	0.588434
INPP	-0.754752	0.19252
SRP09	-0.384266	0.448927
UBE2A	0.106804	0.945584
PCY1A	-0.647296	0.652508
SYAC	-0.144431	0.744566
SYCC	0.00666019	0.989745
SYHM	0.184203	0.691259
SYSC	-0.197263	0.680304
PPM1F	0.47864	0.744566
PRI1	0.61746	0.676739
PRI2	-0.316982	0.774625
KC1E	-0.0413261	0.979883
CTCF	0.0796835	0.896453
PSB3	-0.193967	0.719591
PSB2	0.432346	0.432823
MCM2	-0.251161	0.591413
ACADV	-0.260117	0.502808
YLPM1	-0.141125	0.832235
VPS41	-1.00164	0.406133
TMEDA	0.10037	0.870742
RBM25	-0.189714	0.683132
NUMB	0.610012	0.543489
CLK1	-0.494276	0.696805
CLK3	0.0502585	0.971604
PSN1	0.336417	0.593352
EI2BB	-0.357225	0.647827
HINT1	0.547738	0.525723
FHIT	0.404037	0.685968
NU153	-0.0748236	0.868482
RBP2	-0.0841692	0.790717
TSC2	-0.148551	NA
NDUV1	0.0750919	0.847191
GSK3A	0.218736	0.614486
GSK3B	-0.160567	0.77091
TAF6	0.509644	0.63712
5NTC	-0.0735574	0.89272
SPS1	-0.176742	0.638587
MTHFS	-0.654313	0.529065
GUAA	-0.250855	0.461993
DNLI3	0.445109	0.291084
CDN1C	0.265851	0.753124
MRE11	-0.00447795	0.996719
GNAQ	-0.418896	0.445146
IDH3A	-0.104664	0.832984
ST1A1	0.112253	0.952234
CRIP1	-0.419926	0.923155
MMP14	-0.906941	0.569671
PPOX	0.683009	0.63712
GDIB	-0.165341	0.696805
EMD	-0.00670637	0.991208
CPT1A	-0.119823	0.659388
SPB9	-0.177718	0.673492
SERPH	-0.161435	0.719591
PEX5	1.06202	NA
ERF	0.68532	0.487698
VASP	-0.00544585	0.992395
DYN2	-0.134761	0.709132
MAP2	-0.117801	0.816948
AP4A	-0.658788	0.312448
CDK7	0.113246	0.86029
KNTC1	0.652583	0.618198
CDK9	0.0556559	0.90113
LRBA	-0.29078	0.303805
BCAM	-0.420946	0.406133
PPT1	0.40712	0.629683
RL14	0.026061	0.96743
TCPQ	-0.0541575	0.899373
TCPD	-0.0193013	0.965946
AT1A2	-0.343809	0.879293
ANX11	-0.361439	0.376428
PAPOA	-0.347164	0.568526
FXR1	-0.0763456	0.864722
FXR2	0.176943	0.793657
RAB5C	-0.152613	0.737028
RAB7A	-0.285244	0.478784
RAB9A	-1.4022	0.158671
RAB13	-0.15314	0.755821
RB27A	0.352973	0.906446
FABP6	-0.722252	0.562697
PLCD1	0.333117	0.671279
RT29	-0.404261	0.438601
DUS3	-0.145093	0.754186
MMP15	-0.0466831	0.981483
SMCA4	-0.0769338	0.894313
IDH3G	0.0373403	0.958321
GALK1	-0.320496	0.402476
SSRD	-0.188717	0.696805
BAP31	-0.2727	0.729644
TPMT	0.464429	0.604375
MECP2	-0.191807	0.83312
HCFC1	-0.062028	0.885098
CAV2	-0.489608	0.429919
AL3A2	-0.134258	0.716391
SSDH	-0.278882	0.678186
DHB4	-0.15225	0.729644
PSMD7	0.236552	0.63712
SUOX	-0.520085	0.529353
SPHM	0.0312795	0.981205
UBP11	-0.17293	0.660802
CLCN7	-0.430239	0.696805
DYLT3	-0.641464	0.439104
VAMP7	-0.116033	0.868505
KS6A3	-0.103911	0.845516
HDGF	-0.109873	0.824729
CCNH	-0.225744	0.791364
MAT1	0.885983	0.593309
UB2E1	-0.666402	0.61334
NDUA8	-0.129384	0.832235
ROA3	-0.255166	0.732765
6PGD	-0.195505	0.622285
HNRPM	0.0663825	0.834353
IMA1	0.0642915	0.906446
IMA5	-0.217905	0.65602
NCBP2	-0.351185	0.518756
GDS1	0.177391	0.793657
RPAB3	-0.207145	0.650845
GDIR1	0.414655	0.586471
AGFG1	-0.0959427	0.866115
HNRPF	0.0404693	0.945764
STAT2	0.280565	0.87331
MSH6	-0.239031	0.555307
KIF11	-0.0659707	0.961791
VAV2	-0.404579	0.41727
RBM5	-0.681918	0.589724
RIDA	-0.124531	0.835003
SPSY	0.108392	0.868505
HXK2	-0.227485	0.568578
RM12	-0.284077	0.774625
THOP1	-0.158195	0.701568
CAZA1	-0.29658	0.403192
HMGA2	0.273857	0.727589
CRIP2	0.0129267	0.986739
NUP98	-0.191606	0.555307
BIEA	-0.199773	0.690952
TXTP	-0.303617	0.383056
PPP5	-0.231732	0.687816
PLK1	0.662227	0.614486
ARFP2	-0.125025	0.832984
ARFP1	-0.208975	0.593309
NUBP1	-0.502524	0.389535
ACLY	-0.200962	0.568526
MAP11	-0.151224	0.709095
SUCA	-0.0649633	0.908299
MVD1	-0.360277	0.337988
PGTB1	-0.14861	0.909954
PGTB2	0.0506173	0.965328
COPB	-0.24486	0.524385
COPA	-0.205987	0.584169
CATC	-0.253909	0.64706
CLH2	-0.668211	0.41727
AP3M2	0.0632209	0.968719
AP2S1	-1.06803	0.614486
CCHL	-0.300414	0.476775
PTTG	-0.257127	0.846581
RPAB4	0.428462	0.813502
MOT1	-0.227745	0.680543
IST1	-0.775272	0.351108
SC24C	0.0032376	0.995971
TCP4	0.0388781	0.949624
DPOG1	-0.118208	0.96743
ICLN	-0.45445	0.719749
SYRC	-0.179967	0.656247
ATX3	0.904139	0.40842
ATN1	-0.818831	0.611216
TERF1	1.13003	0.593309
SYYC	0.0841885	0.843274
UBP14	-0.275342	0.491657
AAKG1	0.0640666	0.96743
HSP72	-0.163927	0.820448
AT1B3	-0.14102	0.727589
RD23A	-0.0467422	0.979905
RD23B	0.469539	0.403192
EPHB3	0.510287	NA
ANAG	0.242934	0.651647
KAD2	-0.685392	0.292822
GYS2	-0.889575	0.719591
P5CS	-0.103484	0.792589
SNAA	-0.377258	0.28856
IF5	-0.461612	0.252591
S12A2	0.0613267	0.936477
PSMD4	-0.0572818	0.896193
DRG2	0.269316	0.769947
XPO2	-0.108912	0.701568
TERA	-0.155052	0.706672
MFAP1	-0.285505	0.571336
ECHB	-0.092289	0.830889
MANF	-0.242534	0.614486
AFAD	-0.20158	0.732765
ELL	-0.121922	0.934304
NP1L1	0.125575	0.800009
CASP7	-0.306988	0.744566
CASP6	-0.0530981	0.949624
ADK	-0.178285	0.744566
DSRAD	-0.0163816	0.971046
LAMB2	0.0676211	0.956337
TPD52	0.355896	0.586618
SEC13	-0.407874	0.521588
NH2L1	0.0153473	0.981483
PSA	-0.0115756	0.981483
ALR	0.797281	0.555307
HNRH2	-0.221713	0.673492
SCOT1	-0.387194	0.303805
EIF3B	-0.277182	0.401362
BID	-0.0362063	0.97669
ATPK	-0.190429	0.700244
NDUV3	0.521269	0.689281
RRP1	-0.0444778	0.949054
SYMC	-0.204543	0.569471
ARP19	0.679881	0.748474
MAZ	-0.478399	0.851934
DPOE2	0.277938	NA
ATP68	-0.590029	0.521588
ATP5I	0.382673	0.568578
IF6	-0.181254	0.696805
CTBP2	-0.0682585	0.854815
NDUA6	0.41351	0.767675
PEX3	-0.100937	0.961233
DHB7	0.0178933	0.988232
BCAR1	0.586207	0.697585
STX17	0.170051	0.928823
CF298	-0.0359462	0.981205
WDR4	-0.283859	0.846857
TMM33	-0.0457841	0.967197
SYJ2B	-0.417617	0.377829
GEMI4	0.0920256	0.859372
PCBP3	-0.147978	0.846563
RAB38	1.03207	NA
RAB25	-0.188126	0.76008
NU107	-0.136096	0.735955
GSDMD	-0.43449	0.461993
SELB	0.00935089	0.994772
EPIPL	0.0579082	0.866115
MTPN	-0.460046	0.552896
YBEY	0.0043068	0.99682
ARPC4	-0.397584	0.405382
CD81	-0.395543	0.429576
TPIS	0.437606	0.400063
EIF3E	-0.353553	0.44245
SC61B	0.485584	0.17496
PTEN	-0.302507	0.790717
PP4C	-0.215437	0.800156
UB2G2	0.118903	0.943223
MYL6	0.0366455	0.958321
RAC3	-0.070937	0.879293
IF4A1	0.00832264	0.988371
RS20	0.305344	0.620953
PRPS1	-0.905926	0.17496
PSA6	0.0901755	0.832235
S10AA	-0.166813	0.932417
CDC42	-0.441289	0.487698
DEST	-0.445686	0.484592
GMFB	-0.299828	0.490221
RAB8A	0.107904	0.866115
SPCS3	-0.435858	0.361659
SRP54	-0.132955	0.696805
RAB4B	0.417195	0.744946
RAB2A	-0.183575	0.737856
RAB5B	0.0847246	0.879293
CKS1	0.135245	0.95128
RAB10	-0.478774	0.568526
UBC12	0.0521032	0.94748
UBE2K	-0.562008	0.237007
UBE2N	0.0873651	0.86029
RAB14	-0.20807	0.584169
ARP3	-0.240111	0.558112
ARP2	-0.221593	0.588195
ACTZ	-0.166966	0.703479
CSN2	-0.300876	0.363321
ABCE1	-0.209283	0.543489
RAP2B	-0.140631	0.762684
MAX	0.0943146	0.945392
RS3A	0.770847	0.291973
RL26	-0.0771667	0.948776
PSME3	-0.137555	0.800009
RL15	0.434552	0.671279
RL27	-0.0857742	0.842761
VA0D1	-0.158374	0.739113
PHS	0.407948	0.771325
RL37A	-0.250931	0.581852
RHOA	-0.356111	0.616017
NAA20	-0.201874	0.718354
CH10	0.386237	0.775979
S61A1	0.0458002	0.94748
PFD3	-0.645231	0.17496
STXB1	-0.409331	0.463013
B2MG	-0.261882	0.740942
DAD1	-0.684079	0.384643
NPC2	-0.0430444	0.945392
COPZ1	-0.232735	0.709067
SUMO2	-0.387059	0.653762
UFM1	-0.00194764	0.99682
DCAF7	-0.0925013	0.816934
WDR5	-0.0144395	0.981205
AP1S1	-0.0909549	0.879068
NTF2	-0.0742097	0.899373
HNRPK	0.336262	0.3882
1433G	0.0223674	0.961791
RRAS2	-0.369215	0.556569
RS7	1.12291	0.291084
PP1A	0.1634	0.790275
PP1B	-0.330536	0.41727
NCS1	-0.676855	0.303805
PRS4	-0.218586	0.586471
PRS8	-0.0824046	0.851934
RS8	0.0391493	0.948776
RS15A	0.631382	0.614486
RS16	0.660083	0.461127
UB2G1	-1.09241	0.593309
UBE2H	-0.341467	0.589724
1433E	0.318351	0.588154
RS14	0.399492	0.600083
RS23	-0.654779	0.292822
RS18	0.0727077	0.909954
RS13	0.477187	0.380294
RS11	0.167265	0.753666
RUXE	-0.0570105	0.925315
RUXF	-0.168137	0.877615
LSM3	-0.260493	0.589724
LSM6	0.126657	0.82334
SMD1	-0.65797	0.243034
SMD2	-0.101792	0.88653
SMD3	-0.392743	0.383056
ARF6	-0.100126	0.879293
PRS10	0.0269936	0.956886
SELT	-0.216523	0.727589
TBPL1	-0.27502	0.795917
RL7A	0.263529	0.630597
RPB7	0.197856	0.839429
ERF1	-0.400575	0.292822
CNBP	-0.0844802	0.909954
YPEL5	-0.417882	0.766088
RS4X	0.171993	0.832879
PP2AB	-0.264083	0.678653
RHOB	-0.851154	0.17496
RL23A	0.306099	0.63712
RS6	1.3194	0.232497
VISL1	-0.450459	0.303805
H4	2.96857	0.17496
RAB1A	-0.0331568	0.956886
RAN	0.140537	0.886204
RL23	0.112609	0.950105
RAP1A	-0.699596	0.237007
RS15	0.192982	0.825885
RS24	0.104166	0.91578
RS25	0.907074	0.581852
RS26	-0.395185	0.292822
RS28	1.50406	0.300981
RS30	0.648046	0.872861
GBB1	-0.123774	0.810372
RPAB5	-0.217922	0.868057
RBX1	-1.1259	0.335932
GBB2	-0.335896	0.525135
RL30	0.227646	0.82874
RL31	-0.175399	0.725413
RL10A	-0.334125	0.694592
RL32	-0.0636519	0.958321
RL11	-0.36722	0.622285
RL8	1.30497	0.286706
PPIA	1.36197	0.246236
FKB1A	-0.545466	0.571413
RS27A	0.12226	0.84815
GRB2	-0.113932	0.825885
TRA2B	-0.445558	0.500001
RAC1	-0.0297974	0.958637
AP2B1	-0.331714	0.485956
VAMP2	-0.107361	0.919325
GNAI1	0.0592066	0.911687
CANB1	-0.893197	0.184739
1433Z	0.326011	0.705235
UBE2B	0.65848	NA
2ABA	0.155535	0.773003
SUMO1	0.679707	0.539024
DYL1	-0.135475	0.86477
DYLT1	-1.09426	0.17496
RL38	-0.497383	0.585561
SKP1	-0.132756	0.846857
RS21	0.358126	0.614486
IF5A1	-1.54601	0.287705
RACK1	0.244671	0.648226
SPT4H	0.921563	0.666382
UBC9	0.29381	0.602005
TYB10	1.35366	0.558112
PP2AA	0.0612431	0.90113
YBOX1	-0.0788492	0.913267
SC11A	0.110633	0.909954
CSK2B	-0.126643	0.814111
TPM4	0.878969	0.296135
UB2L3	-0.018657	0.98539
ACTS	1.79833	0.746195
TBA4A	-0.137763	0.788169
TBB4B	-0.260063	NA
CSK21	-1.23035	0.51807
PA1B2	0.284435	0.802361
HBA	0.340976	0.581852
CXAR	-1.01311	0.17496
NOP14	-0.426824	0.428815
IGBP1	-0.484241	0.44245
SERB	0.0169844	0.986739
RBM6	-0.288661	0.727589
IF4G2	-0.254353	0.478833
RPP38	-0.125672	0.914411
RPP30	0.280446	0.696951
GTF2I	-0.106584	0.738322
DLG4	0.0169418	0.988371
PI42B	-0.680296	0.555157
SRPK2	0.395746	0.738322
KC1G2	-0.586622	0.394067
TCPB	-0.140161	0.748981
RAE1L	-0.140567	0.742187
GSTO1	0.17153	0.762991
PRKDC	-0.0875858	0.742187
ADA17	0.255836	0.7726
SRPX	-0.371803	0.743451
ARGI2	-0.576468	0.678186
ELF3	0.130972	0.879293
NTH	-0.115747	0.932274
IN35	-0.0478518	0.952056
NUCB2	-0.648987	0.378607
TMF1	0.659386	0.403192
RT22	0.12853	0.78238
RT25	-0.230942	0.709067
RT10	-0.448583	0.405382
RT35	-0.276307	0.584169
RT05	-0.371238	0.571413
KGD4	0.113214	0.825573
RT11	-0.275857	0.743546
RT15	-0.103423	0.8522
RT21	0.0832687	0.89272
RT34	0.441867	0.487243
RT06	-0.323971	0.763271
RT09	-0.127665	0.761658
HMGN5	-0.530048	0.530787
SARNP	0.0264123	0.964347
COG7	-0.487194	0.521588
RL24	0.395133	0.696805
TXN4A	-0.204409	0.857043
CBX1	-0.510196	0.40034
SMAD3	-0.381998	0.558179
ARF5	-0.284247	0.569671
ERH	0.450126	0.701144
RHOG	-0.110058	0.838503
RL19	0.802227	0.294012
[truncated: 3,396 more rows]

## Sheet: 4-Hours
4-Hours
Protein	log2FC	adj.pvalue
44986	0.0716135	0.922668
44987	-0.404049	0.861777
45171	0.139235	0.839115
45175	0.167964	0.860624
45176	0.103715	0.88543
45177	-0.16922	0.801418
45178	-0.0316086	0.961567
45179	-0.340479	0.550332
45180	-0.116568	0.904601
45184	-0.199755	0.80891
1433B	-0.83	0.260081
1433E	0.174955	0.851347
1433F	0.541204	0.526543
1433G	0.101317	0.866731
1433S	0.44267	0.572001
1433T	0.0185031	0.984874
1433Z	0.390885	0.726776
2A5A	0.238067	0.851064
2A5D	0.0678262	0.92649
2A5E	0.0387451	0.971197
2A5G	0.114805	0.914555
2AAA	-0.0906376	0.860967
2ABA	0.0827556	0.920823
3BP1	-0.0592751	0.937782
3HIDH	-0.242067	0.709202
3MG	0.458513	0.642396
4ET	-0.969437	0.561439
4F2	-0.192681	0.552704
5MP1	-0.196075	0.874781
5MP2	0.02091	0.9749
5NT3A	0.680211	0.552587
5NTC	0.0305125	0.967288
5NTD	0.150712	0.774708
6PGD	-0.216227	0.669538
6PGL	-0.0707577	0.934032
8ODP	-0.248893	0.769982
A16A1	0.218678	0.777186
A16L1	0.196575	0.860624
A2MG	-0.234803	0.93312
A4	-0.272599	0.7934
AAAS	0.150045	0.860624
AAAT	-0.464733	0.344574
AACS	-0.890407	0.625757
AAGAB	-0.0405517	0.967177
AAK1	1.06298	0.445728
AAKB2	-1.2805	0.616228
AAKG1	0.0953066	0.959262
AAKG2	-0.619448	0.709202
AAMDC	-0.62759	0.709202
AAMP	-0.547664	0.527369
AAPK1	0.315135	0.830481
AAR2	-0.0790517	0.944609
AASD1	0.012459	0.990424
AATC	-0.0313154	0.960637
AATF	-0.0391589	0.966868
AATM	0.0948614	0.868249
ABC3B	-0.251952	0.939406
ABC3C	-0.321909	0.777186
ABC3F	-0.518586	0.709202
ABCB6	0.265954	0.904601
ABCB7	-0.644932	0.527369
ABCBA	-0.443277	0.39768
ABCD1	-0.00625174	0.997539
ABCD3	-0.152486	0.787193
ABCE1	-0.284488	0.445085
ABCF1	-0.0246271	0.971239
ABCF2	-0.18601	0.832204
ABCF3	-0.193933	0.745556
ABD12	-0.288782	0.873356
ABHD3	-0.256913	0.852588
ABHDA	-0.0899827	0.932126
ABHDB	0.347701	0.690139
ABHEB	-0.0489576	0.948255
ABHGA	0.225227	0.743137
ABI1	-0.0888681	0.920823
ABI2	0.519548	0.665538
ABLM1	0.332235	0.829336
ABR	0.299295	0.893805
ABRAL	-0.0156605	0.990424
ABRX2	-0.0777532	0.939406
ABT1	0.519238	0.58716
ACACA	0.0694134	0.913115
ACAD8	0.202866	0.920823
ACAD9	-0.284474	0.39396
ACADM	0.0177666	0.976023
ACADS	0.264391	0.709835
ACADV	-0.107963	0.861777
ACAP2	0.167251	0.852588
ACATN	-0.700854	0.510801
ACBD5	-0.857081	0.709202
ACBP	0.15042	0.937868
ACD10	0.126159	0.890143
ACD11	-0.190217	0.910516
ACDSB	-0.0215942	0.975751
ACINU	0.00348952	0.994811
ACL6A	0.048895	0.942063
ACLY	-0.138343	0.763981
ACO11	-0.694446	0.527369
ACO13	0.0356097	0.966153
ACOHC	0.0255823	0.967848
ACON	0.0715893	0.904844
ACOT8	0.89536	0.490763
ACOT9	0.0117072	0.982208
ACOX1	-0.169347	0.743425
ACOX3	-0.362498	0.764067
ACPH	0.0013337	0.99756
ACSA	0.205606	0.776629
ACSF2	-0.958901	0.363948
ACSF3	0.297139	0.656206
ACSL1	0.0632263	0.973391
ACSL3	0.0194917	0.975449
ACSL4	0.097704	0.860624
ACSL5	-0.0419207	0.939406
ACTBL	0.248515	0.860624
ACTN1	-0.0111247	0.9898
ACTN2	0.186645	0.829296
ACTN3	-0.137479	0.953941
ACTN4	0.126655	0.839115
ACTS	0.333866	0.966868
ACTY	-0.345614	0.58716
ACTZ	-0.102968	0.878762
ACY1	0.247178	0.792568
ACYP1	-0.0674047	0.928963
ACYP2	-0.358259	0.744793
ADA	0.339693	0.742318
ADA10	-0.367255	0.511856
ADA15	0.476185	0.738505
ADA17	0.335978	0.780021
ADAM9	-0.564079	0.268735
ADAS	-0.0770732	0.901487
ADAT2	-0.317517	0.490763
ADAT3	0.0649038	NA
ADDA	-0.292515	0.7934
ADDG	-0.251533	0.678137
ADGB	-0.528235	0.665538
ADHX	0.0624639	0.913044
ADIRF	0.346925	0.880753
ADK	-0.121162	0.890335
ADML	-0.0649199	0.973343
ADNP	-0.0117783	0.990424
ADPGK	0.136689	0.915396
ADPPT	-0.2111	0.913115
ADPRS	0.0267673	0.971798
ADRM1	-0.24072	0.758533
ADRO	0.0885138	0.913469
ADSSP	-0.838451	0.479879
ADT1	0.00797416	0.994811
ADT2	-0.250661	0.625757
ADT3	0.0448755	0.951371
ADX	-0.18063	0.940473
AEDO	-0.235939	0.887268
AFAD	0.00377772	0.996145
AFG2A	0.0248793	0.967972
AFG2B	-0.326382	0.694621
AFG32	-0.044652	0.934032
AFTIN	0.681674	0.645298
AGAL	-0.0819047	0.948255
AGAP1	0.365882	0.743688
AGAP2	-0.217537	0.92649
AGAP3	-0.30291	0.776629
AGFG1	-0.0506687	0.948255
AGK	-0.330636	0.553651
AGM1	0.0530052	0.952421
AGO1	-0.490739	0.82144
AGO2	0.537195	0.312385
AGO3	0.119509	0.920823
AGRE5	-0.10077	0.889657
AGRIN	0.0823056	0.937782
AGRV1	-1.14315	0.312385
AHDC1	-0.701421	NA
AHNK	-0.0887449	0.898545
AHNK2	-0.252498	0.789007
AHR	0.593549	NA
AHSA1	-0.0799071	0.901089
AIDA	0.0551333	0.967288
AIF1L	-0.538118	0.741958
AIFM1	-0.0738429	0.889657
AIMP1	0.124118	0.863672
AIMP2	-0.395794	0.433292
AIP	0.0285894	0.959262
AJUBA	1.29663	0.626639
AK17A	0.342277	0.798107
AK1A1	-0.106941	0.896369
AKA12	-0.0896473	0.913115
AKAP1	-0.344756	0.878762
AKAP2	-0.242857	0.931849
AKAP8	0.0404637	0.959094
AKAP9	0.234675	0.939406
AKP13	-0.0419569	0.984174
AKP8L	0.0303206	0.95452
AKT1	0.10406	0.900148
AKTS1	-0.442811	0.755743
AL1A1	-0.189388	0.759569
AL1A3	0.0123767	0.986067
AL1B1	-0.0081484	0.992156
AL3A2	-0.077155	0.896728
AL3B1	1.07315	0.736996
AL4A1	-0.115454	0.861777
AL7A1	-0.0842243	0.894427
AL9A1	-0.0217519	0.967848
ALAT2	-0.293076	0.782304
ALBU	0.0400319	0.986749
ALDH2	-0.117142	0.850215
ALDOA	1.05643	0.21488
ALDOC	1.12922	0.041446
ALDR	-0.126488	0.910516
ALG1	-0.455393	0.809969
ALG13	-0.00583809	0.997539
ALG2	0.0948724	0.92452
ALG5	0.127266	0.915943
ALG6	-0.0853276	0.952421
ALG9	0.582314	0.527369
ALKB1	-0.233858	NA
ALKB4	-0.101538	0.944609
ALKB5	0.0518388	0.944616
ALR	0.551661	0.74876
AMFR	0.272593	0.863672
AMPB	-0.0675622	0.914555
AMPD2	-0.166248	0.766982
AMPD3	0.357769	0.688695
AMPL	0.0582231	0.920823
AMRP	0.159031	0.872482
AMZ2	0.243771	0.866731
AN32A	0.96056	0.260081
AN32B	1.39306	0.241248
AN32E	-0.390389	0.634958
ANAG	0.114722	0.895892
ANC2	0.0640111	0.977648
ANCHR	0.318774	0.894427
ANFY1	-0.352588	0.634477
ANGE1	-0.385214	0.881406
ANGL4	-0.592944	0.322424
ANK3	0.40269	0.763341
ANKH1	-0.215813	0.852547
ANKL2	-0.353078	0.910516
ANKY2	-0.00739046	0.996336
ANKZ1	0.43097	0.752617
ANLN	0.221954	0.883062
ANM1	-0.467512	0.260081
ANM3	-0.435731	0.665538
ANM5	-0.404585	0.553333
ANO6	-0.314211	0.860624
ANR10	-0.986368	0.260081
ANR17	-0.913654	0.592879
ANR28	-0.64485	0.604257
ANR40	-0.850485	0.71883
ANS1A	0.10372	0.939406
ANT3	-0.732811	0.571896
ANX10	0.314592	0.934032
ANX11	-0.12264	0.857951
ANXA1	0.0159137	0.985098
ANXA2	0.115999	0.939406
ANXA3	0.245807	0.625757
ANXA4	-0.0118096	0.989049
ANXA5	0.043763	0.957185
ANXA6	0.0590592	0.888375
ANXA7	0.0108835	0.9898
AOFA	0.339121	0.751975
AOFB	-0.0472062	0.913708
AP1B1	-0.458505	0.455808
AP1G1	-0.362094	0.322424
AP1M1	0.29329	0.778773
AP1M2	0.432456	0.542904
AP1S1	0.0511792	0.948508
AP1S3	-0.0344579	0.990424
AP2A1	-0.0480035	0.929758
AP2A2	0.334073	0.552587
AP2B1	-0.215027	0.738505
AP2C	-0.273454	0.460662
AP2M1	-0.0528843	0.92649
AP2S1	-0.871065	0.68588
AP3B1	-0.346088	0.484365
AP3D1	-0.504857	0.274489
AP3M1	-0.213592	0.705193
AP3M2	-0.288309	0.895198
AP3S1	-0.0125511	0.99272
AP4A	-0.539325	0.486382
APAF	-0.40967	0.805756
APC1	-0.38634	0.874781
APC10	-0.234631	0.920823
APC4	-0.524767	0.719233
APC5	0.658098	0.552704
APC7	-0.48473	0.707993
APEX1	-0.508629	0.29801
API5	0.107089	0.895198
APLP2	-0.248507	0.866731
APMAP	-0.14891	0.805384
APOL2	0.437125	0.77604
APT	0.346055	0.709202
APTX	-0.287044	0.896166
AQR	-0.0199974	0.978351
AR2BP	-0.665208	0.678137
AR6P1	-0.300447	0.696066
AR6P4	-0.105743	0.901487
ARAF	-0.412004	0.822211
ARAP1	-0.25685	0.890143
ARBK1	-0.162013	0.939406
ARC1A	-0.331482	0.910516
ARC1B	-0.0747615	0.912742
AREG	-0.880619	0.527369
ARF4	-0.45747	0.344574
ARF5	-0.0868859	0.913044
ARF6	-0.445069	0.525834
ARFG1	0.358922	0.822564
ARFG2	-0.193402	0.739374
ARFG3	0.597665	0.61928
ARFP1	-0.118965	0.849899
ARFP2	-0.0482479	0.952155
ARFRP	-0.401706	0.709202
ARGI2	-0.380126	0.843691
ARH	-0.223861	0.915888
ARHG1	0.0432081	0.948255
ARHG2	-0.0612656	0.952421
ARHG7	0.416634	0.312385
ARHGA	-1.00711	0.39396
ARHGB	-1.01844	0.616228
ARHGC	0.34248	0.861777
ARHGG	0.0759024	0.939406
ARHGI	0.617192	0.836777
ARI1	-0.702493	0.236808
ARI1A	0.267654	0.691415
ARI1B	-0.149326	0.912742
ARI2	-0.401872	0.594186
ARI3A	1.50224	0.527369
ARI4B	0.90056	0.651407
ARID2	0.846177	0.513372
ARK2N	-1.13846	0.392193
ARK72	-0.00927523	0.992156
ARL1	-0.608883	0.534093
ARL2	-0.117758	0.92649
ARL3	-0.382085	0.552587
ARL8A	-0.0224289	0.985098
ARL8B	0.152815	0.899063
ARLY	0.358906	0.684036
ARM10	-0.150232	0.889657
ARMC1	-0.164611	0.888835
ARMC6	-0.407166	0.776629
ARMC8	0.0715994	0.959141
ARMD3	-0.022706	0.990424
ARMT1	-0.684302	0.384522
ARMX3	-0.0753981	0.92649
ARNT	-0.545152	0.792568
AROS	-0.229429	0.879438
ARP10	-0.179778	0.945073
ARP19	-0.113863	0.973343
ARP2	-0.118324	0.855521
ARP3	-0.228755	0.639397
ARP5	-0.373211	0.870875
ARP5L	-0.218627	0.863672
ARPC2	-0.138515	0.800645
ARPC3	0.0640354	0.922668
ARPC4	-0.415667	0.448882
ARPC5	0.155471	0.869166
ARPIN	0.547071	0.51751
ARRB1	0.0442491	0.982208
ARRB2	-0.602819	0.415565
ARRD1	-0.957536	0.531159
ARVC	0.2284	0.937782
ASAH1	0.21223	0.808014
ASAP1	0.0523731	0.985703
ASCC1	-0.563683	0.854595
ASCC2	-0.261499	0.896728
ASCC3	-0.187119	0.861777
ASF1A	-0.574536	0.749524
ASF1B	-0.554353	0.777587
ASGL1	0.0696164	0.922737
ASH2L	-0.493896	0.581237
ASHWN	-0.49028	0.690139
ASM3B	-0.555593	0.510801
ASML	-0.0445574	0.948508
ASNS	0.00481288	0.994811
ASPC1	-0.322831	0.678858
ASPH	-0.000126007	0.999629
ASSY	-0.0848269	0.932126
ASURF	0.103006	0.959094
AT11A	-0.215533	0.939406
AT131	-0.150296	0.839115
AT1A1	0.124045	0.861918
AT1A2	-0.671369	0.804867
AT1A3	-1.29025	0.552704
AT1B1	0.106081	0.896728
AT1B3	-0.0614472	0.920823
AT2A2	-0.251792	0.65671
AT2A3	0.410904	0.851064
AT2B1	-0.00577611	0.99339
AT2B3	-0.0631086	0.935167
AT2B4	0.205282	0.792567
AT2C1	-0.257992	0.665538
AT2L2	0.355098	0.709202
AT5F1	0.00406814	0.99611
AT8B1	-0.699456	NA
ATAD1	-0.337271	0.527369
ATAD2	0.551154	0.448882
ATAT	-0.00707825	NA
ATD3A	0.0982686	0.910516
ATD3B	-0.0967474	0.910516
ATE1	-0.39797	0.489244
ATF1	-0.222815	0.896728
ATG12	-0.0684559	0.990424
ATG3	-0.0635078	0.937782
ATG4B	-0.199416	0.74531
ATG5	-0.357289	0.616228
ATG7	-0.309	0.797144
ATG9A	-0.392705	0.736978
ATGA1	0.658147	0.690139
ATLA2	0.198333	0.860624
ATLA3	-0.325315	0.632343
ATN1	-0.28268	0.912742
ATOX1	0.167236	0.913469
ATP4A	0.25325	0.80891
ATP5H	-0.0492422	0.939406
ATP5I	0.541586	0.448882
ATP5J	0.516305	0.756016
ATP5L	0.779037	0.376286
ATP5S	-0.111052	0.910516
ATP6	-0.549467	0.322424
ATP68	-0.185336	0.914419
ATPA	0.310362	0.690139
ATPB	0.117792	0.822419
ATPD	0.0494628	0.950094
ATPF1	-0.00556032	0.997539
ATPF2	-0.99004	0.510801
ATPG	0.145504	0.874938
ATPK	-0.0450795	0.948508
ATPMK	0.0743845	0.92649
ATPO	0.131065	0.802662
ATR	1.96944	0.510801
ATRAP	-0.378969	0.633898
ATRIP	-0.363635	0.695302
ATRN	-1.34049	0.470346
ATRX	-0.766122	0.510801
ATX10	-0.122819	0.898719
ATX2	0.0535166	0.95654
ATX2L	0.141502	0.874369
ATX3	0.790045	0.542904
AUHM	-0.0919383	0.927902
AUP1	0.120031	0.939406
AURKB	-0.295671	0.74531
AVL9	-0.548751	0.490763
B2CL1	0.524014	0.866794
B2L13	-0.378407	0.74531
B2MG	-0.182946	0.883062
B3A2	0.0545354	0.985098
B3GA3	1.20071	0.285072
BABA1	-0.569442	0.665538
BABA2	0.0652178	0.950094
BACH	-0.0837712	0.890143
BAD	0.0530408	0.966868
BAF	0.582016	0.68403
BAG2	-0.175119	0.774708
BAG3	-0.685399	0.517807
BAG4	-0.261452	0.920823
BAG5	-0.0858634	0.894427
BAG6	0.0739808	0.907881
BAIP2	0.200565	0.634477
BAP18	0.0620931	0.965566
BAP29	-0.228529	0.866755
BAP31	-0.17042	0.893805
BASI	-0.024205	0.971798
BAX	-0.0978339	0.911337
BAZ1A	-0.162865	0.940805
BAZ1B	-0.468337	0.24676
BAZ2A	-0.286752	0.805384
BCAM	-0.180072	0.81649
BCAR1	0.726796	0.696328
BCAR3	0.826058	0.542317
BCAS3	0.00670578	0.994811
BCAT2	0.290466	0.690139
BCCIP	-0.207723	0.690139
BCKD	0.645108	0.43885
BCL7C	0.336912	0.691415
BCLF1	-0.125764	0.860624
BCS1	0.118619	0.939406
BD1L1	0.169077	0.941188
BDH	-0.115446	0.890143
BECN1	-2.2211	0.440476
BET1	-0.207237	0.865734
BGAL	-0.306615	0.422802
BGLR	0.285189	0.805756
BHE40	0.0324088	0.990424
BI2L1	0.674463	0.317165
BICD2	0.887978	0.58716
BID	-0.0836477	0.952421
BIEA	-0.161592	0.822211
BIG1	0.220849	0.912742
BIG2	0.565835	0.689695
BIN1	-0.0131845	0.992156
BIN3	0.896355	0.743763
BIP	0.624578	0.302911
BIRC2	0.45628	NA
BIRC6	-0.254265	0.808014
BL1S3	0.0777892	0.958661
BL1S4	0.198061	0.934032
BLMH	-0.159934	0.830971
BLT3A	-1.56993	0.448882
BLVRB	-0.312512	0.634477
BMS1	-0.120672	0.656206
BOLA1	-0.306902	0.695596
BOLA2	0.00840937	0.992741
BOP1	-0.361503	0.392193
BOREA	-0.19745	0.852547
BORG4	-0.0952152	0.893805
BPHL	0.588303	0.847486
BPNT1	0.00793782	0.990424
BPTF	-0.454122	0.723403
BRAP	0.0468662	0.986067
BRAT1	0.212067	0.895892
BRCC3	-0.0100634	0.993764
BRD2	-0.381867	0.665538
BRD4	-0.0587041	0.984485
BRD7	0.284374	0.861777
BRD8	-0.294935	0.902029
BRE1A	-0.0697403	0.939406
BRE1B	-0.117147	0.888998
BRI3B	-0.281665	0.51381
BRMS1	-0.341035	0.889657
BROX	0.0157319	0.990424
BRWD3	0.546222	NA
BRX1	-0.18337	0.904601
BST2	-0.444673	0.799538
BT3L4	-0.89871	0.274489
BTAF1	-0.131486	0.894427
BTBD2	0.82596	0.473277
BTF3	-0.220337	0.736996
BUB3	0.0860287	0.914803
BUD13	-0.375033	0.851347
BUD23	-0.316275	0.723267
BUD31	-0.158431	0.851606
BYST	0.000654836	0.999201
C170B	1.0619	0.484365
C19L1	0.0528827	0.952421
C19L2	0.29656	0.889098
C1QBP	-0.0758192	0.939406
C1TC	-0.047241	0.931119
C1TM	-0.172327	0.678137
C2CD5	-0.319589	0.863672
C2D1A	0.184615	0.861777
C560	-0.483182	0.312385
CA131	0.0114642	0.995089
CA198	-0.101258	NA
CAAP1	0.381698	0.688276
CAB39	-0.527896	0.58716
CAB45	-0.0520207	0.959141
CACL1	-0.282835	0.873356
CACP	-0.214897	0.945073
CADH1	-0.0285121	0.966868
CADH3	0.375044	0.774708
CADM4	0.609966	0.62814
CAF17	-0.191708	0.873935
CAF1A	-0.188846	0.923532
CAF1B	0.324303	0.80891
CAH13	-0.120957	0.873356
CAH2	0.0880564	0.92649
CAH9	0.156598	0.910516
CALD1	0.0609629	0.942063
CALM1	-0.000242256	0.999629
CALR	-0.21805	0.605917
CALU	-0.896962	0.17423
CALX	0.187356	0.743688
CAMP1	-0.657176	0.709202
CAMP2	0.268462	NA
CAMP3	0.268251	0.81185
CAN1	-0.315597	0.408613
CAN2	-0.180077	0.704547
CAN5	0.793675	0.575359
CANB1	-1.0267	0.17423
CAND1	-0.156328	0.754012
CANT1	-0.350228	0.915396
CAP1	-0.0132884	0.984944
CAPAM	-0.0315604	0.985923
CAPG	0.21106	0.742141
CAPR1	0.39607	0.445085
CAPZB	0.180001	0.795788
CAR19	0.483294	NA
CARF	-0.683456	0.507508
CARL1	-0.0850803	0.939406
CARL2	0.581691	0.683994
CARM1	0.397646	0.630169
CARME	-0.434415	0.809969
CASP	0.179589	0.900996
CASP3	0.430358	0.861777
CASP6	-0.164605	0.874781
CASP7	0.235186	0.871939
CASP8	-0.644122	0.456718
CATA	-0.0479742	0.934032
CATB	0.217951	0.74294
CATC	-0.602165	0.29801
CATD	0.0679232	0.910516
CATH	0.357499	0.743688
CATIN	-0.235335	0.920401
CATL1	0.490146	0.687751
CATZ	-0.128649	0.922227
CAV1	-0.609101	0.376286
CAV2	-0.256944	0.77161
CAVN1	0.07599	0.912742
CAVN3	0.143273	0.920823
CAZA1	-0.259846	0.527369
CAZA2	-0.283079	0.490763
CB069	-0.506326	0.521068
CB076	-0.590596	NA
CB39L	-1.23985	0.492952
CBAR1	-0.255119	0.799703
CBL	0.115221	0.914803
CBLB	0.0198975	0.992156
CBP	-0.596108	0.889657
CBPD	-0.173223	0.872482
CBR3	0.521002	NA
CBR4	0.115053	0.871456
CBX1	0.0937972	0.926375
CBX3	-0.0727037	0.922668
CBX4	-0.273945	0.745138
CBX5	-0.260223	0.741958
CBX8	0.473341	0.449402
CC115	-0.125961	NA
CC124	0.0169206	0.990424
CC127	0.855755	0.800645
CC134	0.708218	NA
CC137	-0.317554	0.661682
CC171	-0.323151	NA
CC186	-0.205685	0.939406
CC50A	-0.861578	0.590422
CC71L	0.262131	0.910516
CC90B	0.213384	0.934032
CCAR1	-0.065381	0.907242
CCAR2	0.134267	0.851064
CCD12	-0.0150919	0.990581
CCD22	0.0408746	0.976023
CCD25	-0.0507803	0.961979
CCD43	0.520274	0.610107
CCD47	-0.00709513	0.990424
CCD50	0.348641	0.896728
CCD86	-0.201825	0.854595
CCD93	0.42403	0.866731
CCD97	0.437376	0.792568
CCDB1	0.588037	0.616228
CCDC6	0.175256	0.777186
CCDC9	0.19345	0.888835
CCHL	-0.415143	0.363948
CCN1	0.534699	0.679063
CCNB1	0.361583	0.842215
CCND1	0.52835	0.686673
CCNH	-0.307329	0.791037
CCNK	-0.120369	0.945073
CCNL1	0.577376	0.736996
CCNT1	-0.152936	0.861896
CCNY	0.416953	0.777214
CCS	0.0980176	0.942063
CCZ1	-0.390071	0.910516
CD109	-0.315397	0.510801
CD11A	0.15053	0.962
CD11B	-0.147973	0.851347
CD123	-0.52967	0.781105
CD151	0.0922299	0.96441
CD166	0.148297	0.862152
CD276	-0.541756	0.241248
CD2AP	-0.0217104	0.973343
CD2B2	0.260299	0.709202
CD37L	0.167447	0.931486
CD44	-0.0448786	0.949682
CD47	-0.0505289	0.983527
CD59	-0.272626	0.742015
CD63	-0.126301	0.871423
CD81	-0.46571	0.402191
CD9	0.835055	0.527369
CDC16	-1.65813	0.21488
CDC23	0.0705783	0.952155
CDC27	-0.78089	0.562615
CDC37	0.282792	0.57616
CDC42	-0.358132	0.661682
CDC5L	-0.0430456	0.920823
CDC73	-0.205941	0.80891
CDCA5	0.0109945	0.994811
CDCP1	-0.322622	0.482846
CDD	-0.353859	0.477352
CDIPT	-0.683642	0.511856
CDK1	-0.453677	0.422802
CDK12	-0.271511	0.868249
CDK13	-1.16368	0.322424
CDK16	-0.7953	0.687287
CDK2	-0.160795	0.774708
CDK4	-0.403606	NA
CDK5	-0.0766425	0.967288
CDK6	0.320044	0.81181
CDK7	0.108055	0.912742
CDK9	0.320722	0.472517
CDKAL	0.51214	0.709202
CDN1A	1.2917	0.771418
CDN1B	0.156874	0.905009
CDN1C	0.848209	0.33265
CDS2	-0.140594	0.830481
CDV3	-0.362342	0.809969
CDYL	-0.881441	0.608752
CE022	-0.540557	0.709202
CE024	0.0380169	0.975751
CE170	-1.10004	0.484365
CEBPB	-0.00814359	0.995089
CEBPZ	-0.299281	0.691415
CEGT	0.183991	0.912075
CELF1	0.127336	0.861777
CENPB	-0.488187	0.798182
CENPC	0.903106	0.478617
CENPV	0.776942	0.416501
CEP41	1.0418	0.681727
CEP55	1.1155	NA
CEPT1	-0.112585	0.932126
CERS2	-0.365666	0.774631
CERT	-0.2403	0.744793
CETN2	-0.164811	0.910744
CF298	-0.440907	0.798182
CFA20	-0.0401151	0.964395
CFA36	0.472166	0.860624
CFDP1	-0.039046	0.979322
CG050	-0.0110713	0.993764
CGBP1	-0.45175	0.763341
CGL	0.121248	0.852357
CH033	-0.60383	0.506623
CH082	-0.307573	0.594186
CH10	0.991963	0.510801
CH60	0.117095	0.861777
CHAP1	0.00625038	0.994811
CHCH1	-0.314083	0.751885
CHCH2	-0.405203	0.608184
CHD1	-1.40673	0.296976
CHD1L	0.725496	0.392193
CHD2	-0.257746	0.833971
CHD3	-0.0873803	0.642396
CHD4	-0.203247	0.642396
CHDH	0.0524273	0.975751
CHERP	0.303906	0.74531
CHID1	-0.647568	0.7148
CHIP	-0.334496	0.756422
CHK2	-0.857094	0.500613
CHKB	0.244574	0.913708
CHM1A	-0.181102	0.851347
CHM1B	0.118631	0.910516
CHM2A	0.257884	0.913044
CHM2B	0.141463	0.914803
CHM4A	-0.168544	0.873514
CHM4B	0.0709207	0.934032
CHMP3	0.191561	0.910516
CHMP5	0.35805	0.710511
CHMP6	0.221212	0.725159
CHMP7	-0.598832	0.675321
CHP1	-0.190949	0.869166
CHRC1	-0.160716	0.861777
CHRD1	-0.0253542	0.966868
CHSP1	0.40533	0.736996
CHSS2	0.105179	0.909154
CHTOP	-0.0106664	0.990424
CI114	-0.0942971	0.944616
CIA2A	0.525628	0.705404
CIA2B	-0.402082	0.680018
CIA30	-0.193625	0.895198
CIAO1	-0.819734	0.24676
CIB1	0.221309	0.736996
CING	0.723436	0.296976
CIP4	-0.109037	0.861777
CIRBP	-0.366807	0.575499
CISD1	-0.456576	0.498928
CISD2	-0.252918	0.684125
CISY	-0.253828	0.521068
CK054	0.0671602	0.920401
CK068	-0.529541	0.319219
CK098	0.075598	0.92649
CK5P1	-0.9078	0.422802
CK5P3	0.100546	0.904601
CKAP2	0.785046	0.837939
CKAP4	0.0544718	0.939406
CKAP5	-0.0865783	0.893714
CKS1	-0.923948	0.690139
CKS2	0.514079	0.800454
CLAP1	-0.487949	0.665538
CLAP2	-0.540863	0.866731
CLCA	0.812674	0.409327
CLCB	-0.254867	0.877136
CLCN7	-0.0809833	0.959094
CLD3	-0.13893	0.913708
CLD4	-0.925981	0.484365
CLD7	-0.588379	0.36959
CLDN1	-0.766559	0.572001
CLH1	-0.151926	0.759622
CLH2	-0.463253	0.675321
CLIC1	0.0394511	0.948508
CLIC3	-0.229017	0.922668
CLIC4	0.0757402	0.910516
CLIP1	0.331158	0.742015
CLIP2	0.256065	0.884352
CLK1	0.13387	0.940473
CLK3	0.482485	0.744793
CLMN	-0.320087	0.566935
CLN5	-0.41348	0.898545
CLP1	-0.316196	0.815885
CLP1L	-0.0635198	0.976576
CLPB	-0.00534969	0.994811
CLPP	0.0686818	0.918635
CLPT1	0.438461	0.792568
CLPX	-0.550968	0.534093
CLU	-0.291553	0.521068
CLUS	-0.113154	0.920823
CLYBL	0.331958	0.690139
CMBL	-0.944912	0.340953
CMIP	-0.0633267	0.967288
CMS1	0.415839	0.738505
CMTD1	0.658284	0.545486
CMTR1	0.0809044	0.937782
CN37	0.077467	0.876446
CNBP	-0.0359017	0.971798
CND1	-0.165066	0.915104
CND2	-0.593845	0.484365
CND3	-1.0996	0.260081
CNDD3	0.0836394	0.957812
CNDG2	0.364739	0.913469
CNDP2	-0.20844	0.689695
CNN2	0.266889	0.760642
CNN3	0.168731	0.801885
CNNM2	0.455931	0.756016
CNNM3	-0.232646	0.88883
CNNM4	-0.0558576	0.976023
CNO10	-0.768467	0.479261
CNO11	0.156866	0.932126
CNO6L	-0.209236	0.913469
CNOT1	-0.05902	0.896728
CNOT2	0.00781366	0.994811
CNOT3	-0.177868	0.803336
CNOT4	0.0408498	0.96441
CNOT7	0.181064	0.914555
CNOT9	-0.318596	0.542947
CNPY2	0.112261	0.896728
CNPY3	-0.0243154	0.982208
CO1A1	-1.33884	0.471287
CO3	2.20724	0.511856
CO6A1	-0.192824	0.777437
COA3	-0.0703176	0.949682
COA6	-0.16029	0.785995
COA7	-0.552291	0.863358
COAC	1.18304	0.689695
COASY	-0.00401822	0.994811
COCA1	-0.312216	0.91071
COF1	-0.772982	0.384814
COF2	-0.342447	0.743688
COG1	0.286707	0.635958
COG2	-0.120658	0.913115
COG3	-0.248473	0.829203
COG4	-0.213044	0.761934
COG5	0.255587	0.876446
COG6	-0.836522	0.43885
COG7	-0.239023	0.833971
COG8	-0.980475	0.43885
COIA1	0.855534	0.17423
COIL	0.0142252	0.990424
COMD1	0.154205	0.937782
COMD3	-0.35548	0.873356
COMD4	-0.870299	0.531159
COMD5	-0.111785	0.948255
COMD6	0.265057	0.860624
COMD9	-0.249819	0.876446
COMDA	-0.296001	0.800645
COMT	-0.265353	0.74531
COPA	-0.10589	0.860624
COPB	-0.108557	0.860624
COPB2	-0.214059	0.515755
COPD	0.00400242	0.994811
COPE	0.468706	0.312385
COPG1	-0.109484	0.851347
COPG2	0.0318258	0.959094
COPZ1	-0.237754	0.777623
COQ3	-0.409151	0.522768
COQ5	-0.10154	0.95531
COQ6	-0.0794646	0.932126
COQ7	-0.365016	0.805756
COQ8A	-0.137364	0.869166
COQ8B	0.344766	0.805756
COQ9	0.869297	0.470346
COR1B	-0.032887	0.959094
COR1C	0.100504	0.904601
COR2A	0.273536	0.805756
COTL1	-0.502514	0.635795
COX1	-0.470644	0.833971
COX15	-0.467959	0.525834
COX16	-0.343267	0.534093
COX2	0.226174	0.7934
COX20	-0.191191	0.860352
COX41	0.157643	0.896728
COX5A	-0.489687	0.434714
COX5B	0.664198	0.505635
COX6C	0.971758	0.396308
COX7C	-0.14774	0.922668
COX7R	-0.500452	0.594186
COXM2	-0.238629	0.860624
CP20A	-0.782859	0.759895
CP2S1	0.487125	0.317165
CP4FB	-0.146237	0.889657
CP51A	-0.129072	0.822211
CPIN1	-0.0952646	0.893714
CPNE1	-0.21346	0.873356
CPNE2	-0.10093	0.912742
CPNE3	-0.186095	0.639364
CPNE7	0.0732489	0.92649
CPNS1	-0.0667623	0.932126
CPPED	-0.498878	0.743688
CPSF1	-0.0913949	0.851777
CPSF2	-0.411305	0.36959
CPSF3	-0.317001	0.608184
CPSF4	0.656574	0.422802
CPSF5	0.0726596	0.911337
CPSF6	0.0281216	0.971798
CPSF7	0.33137	0.665538
CPSM	0.137314	0.860624
CPT1A	-0.271002	0.322424
CPT2	0.215667	0.743688
CPVL	-0.570206	0.393124
CRBG1	0.396111	0.903154
CRBN	0.301849	0.905009
CRCM	-0.624387	0.53123
CREB1	0.429375	0.456718
CREL1	0.275644	0.915396
CREL2	-1.25038	0.374973
CRIP1	0.0438664	0.99339
CRIP2	0.102221	0.912742
CRK	-0.126557	0.861777
CRKL	0.0242874	0.97104
CRLF3	-0.082178	0.896166
CRNL1	-0.103766	0.895903
CROCC	-0.343691	0.895903
CRTAP	0.153816	0.904601
CRYL1	-0.70929	0.298273
CRYM	0.218984	0.873356
CS047	0.216183	0.904601
CSCL2	0.144462	0.953941
CSDE1	-0.139394	0.7934
CSK	0.0477754	0.945844
CSK21	-0.805804	0.744652
CSK22	-0.0691089	0.92649
CSK2B	-0.00504052	0.994811
CSKP	0.327495	0.743688
CSN1	-0.152673	0.825333
CSN2	-0.179486	0.688981
CSN3	0.265421	0.665538
CSN4	-0.0467534	0.939406
CSN5	-0.42712	0.578543
CSN6	-0.251575	0.709202
CSN7A	-0.141023	0.873514
CSN7B	-0.0892545	0.914555
CSN8	0.0142097	0.985801
CSPG2	0.0161512	0.992691
CSPG4	-0.566702	0.690139
CSRP1	-0.22445	0.736996
CSRP2	0.0256315	0.9764
CSTF1	-0.1517	0.829296
CSTF2	0.116962	0.914555
CSTF3	-0.0652476	0.920823
CSTFT	0.217378	0.860624
CSTN1	-0.718875	0.743688
CSTOS	0.126804	0.921757
CT2NL	0.647909	0.810621
CTBL1	0.15391	0.914419
CTBP1	0.114669	0.886557
CTBP2	-0.0907275	0.869435
CTCF	0.0890648	0.918652
CTDP1	-0.0622231	0.939406
CTF18	0.310929	0.714616
CTL1	-0.264678	0.809969
CTL2	-0.619407	0.479879
CTNA1	-0.00536923	0.992156
CTNA2	-0.20674	0.797144
CTNB1	-0.0730386	0.916793
CTND1	0.031318	0.960822
CTR1	-0.0828513	0.920823
CTR9	0.335555	0.787798
CTSL2	-1.12199	0.492554
CTU1	0.18886	0.913115
CTU2	-0.0469841	0.969052
CUL1	-0.317791	0.511856
CUL2	0.172376	0.62814
CUL3	-0.148401	0.763981
CUL4A	-0.552701	0.363948
CUL4B	-0.350538	0.64377
CUL5	-0.336534	0.678137
CUTA	-0.253499	0.860624
CUTC	-0.129809	0.863672
CWC15	0.238905	0.777186
CWC22	0.0289327	0.975751
CWC27	-0.667178	0.506623
CX038	-0.867683	0.479879
CX6B1	0.152575	0.872073
CX7A2	-0.58984	0.580465
CXAR	-0.58718	0.445728
CXXC1	0.601117	0.755743
CY1	-0.348365	0.467229
CY24A	-0.513165	0.665538
CYB5	-0.142747	0.939406
CYB5B	0.369876	0.778914
CYBC1	-0.374052	0.925642
CYBP	0.0926146	0.896728
CYBR1	-0.213323	0.926113
CYC	0.243739	0.763341
CYFP1	-0.0480834	0.932126
CYFP2	0.043999	0.984461
CYRIB	-0.369362	0.576235
CYTB	0.0535525	0.939406
CYTC	0.528202	0.678137
CYTM	0.351903	0.899063
CZIB	-0.072178	0.918884
D19L1	-0.582906	0.448882
D2HDH	0.131781	0.961979
D39U1	0.26205	0.912075
DAA10	-0.837724	0.24676
DAAF5	-0.161207	0.839115
DAB2P	0.00452824	0.998452
DAD1	-0.174371	0.896728
DAF	-0.275199	0.889657
DAG1	-0.436335	0.736996
DAXX	0.0882137	0.944609
DAZP1	-0.0440705	0.953941
DBLOH	-0.219118	0.861777
DBNL	-0.0110978	0.990424
DBR1	0.0675051	0.951371
DC1I2	-0.10415	0.905009
DC1L1	0.0844371	0.913708
DC1L2	-0.412397	0.467229
DCA11	-0.433307	0.709202
DCA13	-0.190366	0.71954
DCA16	0.346049	0.861777
DCAF1	-0.21211	0.689695
DCAF6	0.00353129	0.99756
DCAF7	-0.142295	0.785827
DCAF8	-0.232611	0.669538
DCAKD	-0.533723	0.825572
DCBD2	-0.0539494	0.959262
DCC1	-0.828013	0.498928
DCK	-0.0361355	0.969082
DCMC	-1.57586	0.384522
DCNL1	0.142471	0.910516
DCNL3	-0.42627	0.871939
DCNL5	-0.857931	0.445085
DCP1A	0.213569	0.838203
DCP1B	-0.647902	NA
DCP2	1.38254	0.661682
DCPS	-0.119294	0.913469
DCTD	0.184666	0.874835
DCTN1	-0.137744	0.707203
DCTN2	-0.232026	0.575359
DCTN3	0.363637	0.82144
DCTN4	0.185907	0.833971
DCTN5	0.549803	0.678858
DCTN6	-0.0249106	0.989049
DCTP1	-0.280907	0.743688
DCUP	-0.091788	0.910516
DCXR	-0.434104	0.422802
DD19A	0.503027	0.572001
DD19B	-0.324513	0.801784
DDA1	-0.410083	0.829336
DDAH1	-0.419784	0.679063
DDAH2	-0.270967	0.774708
DDB1	-0.198901	0.483168
DDB2	-0.0988929	0.919471
DDHD1	0.275714	0.923118
DDI2	-0.318855	0.627973
DDR1	0.495905	0.709202
DDRGK	0.0544502	0.950094
DDX1	-0.109046	0.864865
DDX10	0.227774	0.86196
DDX17	0.202459	0.707103
DDX18	-0.640617	0.17423
DDX20	0.183148	0.873956
DDX21	-0.167327	0.734557
DDX23	-0.0219314	0.957812
DDX24	-0.0794474	0.912742
DDX27	-0.240314	0.527369
DDX28	-0.216351	0.939406
DDX31	0.156829	0.919749
DDX3X	0.425107	0.41693
DDX3Y	-0.197702	0.92649
DDX41	0.192058	0.805756
DDX42	-0.0804028	0.8922
DDX46	-0.0174674	0.969052
DDX47	-0.0590258	0.920823
DDX49	-0.769851	0.527369
DDX5	0.210984	0.691415
DDX50	0.81251	0.39396
DDX51	-0.10207	0.913115
DDX52	0.303793	0.445085
DDX54	-0.145426	0.797144
DDX55	-1.04468	0.319219
DDX56	0.636287	0.376286
DDX59	0.196228	0.914803
DDX6	-0.139912	0.7934
DDX60	-0.236509	0.594186
DDX6L	-0.735179	0.738505
DECR	-0.380013	0.268735
DECR2	-0.325283	0.890143
DEFI6	-0.259872	0.855521
DEFM	0.101851	0.939406
DEK	-0.00969584	0.990424
DENR	-0.81887	0.21488
DEOC	-0.349003	0.661682
DERL1	-0.198437	0.896369
DERPC	-0.221073	0.861777
DESP	0.112419	0.755718
DEST	-0.359862	0.65761
DFFA	-0.237119	0.742015
DFFB	0.0851117	0.939406
DGAT1	-0.79142	0.312385
DGKA	0.220514	0.857964
DGLB	-0.101132	0.954641
DGUOK	-0.0764196	0.913708
DHB11	0.0526337	0.959094
DHB12	0.134711	0.808014
DHB4	-0.0138076	0.985801
DHB7	-0.175818	0.904844
DHB8	0.0459688	0.939406
DHC24	0.587833	0.525834
DHCR7	0.00714146	0.992741
DHE3	-0.0868295	0.914555
DHPR	0.129435	0.848517
DHRS1	-0.908677	0.29801
DHRS2	-0.104188	0.956913
DHRS3	0.0625127	0.973391
DHRS4	1.15639	0.604061
DHRS6	-0.0690483	0.948255
DHRS7	-0.245349	0.696066
DHSO	-0.0584043	0.931655
DHTK1	0.616577	0.570461
DHX15	-0.0133672	0.985098
DHX16	-0.189558	0.770234
DHX29	-0.305163	0.553333
DHX30	-0.158361	0.517036
DHX32	-0.675944	0.686673
DHX33	-0.183752	0.896728
DHX36	0.475547	0.709202
DHX37	-0.44567	0.690139
DHX40	0.219443	0.920823
DHX57	-0.187916	0.942222
DHX8	-0.0633255	0.966868
DHX9	-0.120572	0.790046
DHYS	0.176125	0.743688
DI3L2	-1.10193	0.24676
DIAC	1.00478	0.24676
DIAP1	-0.0547462	0.92649
DIAP2	-0.0707585	0.979322
DIC	-0.290498	0.578453
DICER	-0.754918	0.760642
DIDO1	0.208891	0.554048
DIM1	0.0346507	0.959094
DIP2A	0.318079	0.915888
DIP2B	0.468054	0.75509
DJB11	-0.236959	0.594186
DJB12	-0.258284	0.868683
DJC10	-0.646818	0.809969
DJC11	0.0677821	0.925599
DJC13	-0.302001	0.594186
DJC16	-1.22451	NA
DJC17	-0.385078	0.675321
DJC21	-0.674529	0.572001
DKC1	-0.0241336	0.967848
DKK1	-1.30131	0.17423
DLDH	-0.0453965	0.939406
DLG1	0.228722	0.744652
DLG3	0.108346	0.967242
DLG4	-0.283738	0.851347
DLGP4	0.12708	0.922737
DLGP5	0.0825707	0.976023
DLRB1	0.0117025	0.9898
DMAP1	-0.914628	0.521068
DNJA1	-0.349511	0.456718
DNJA2	-0.600347	0.236808
DNJA3	-0.218792	0.736996
DNJA4	-1.28451	0.322424
DNJB1	-0.188085	0.809527
DNJB2	0.430413	0.763981
DNJB4	-0.542942	0.592879
DNJB6	-0.897411	0.691415
DNJC1	-0.377088	0.825572
DNJC2	-0.164089	0.886502
DNJC3	0.0450152	0.951436
DNJC5	-1.40524	0.425705
DNJC7	-0.0736424	0.920823
DNJC8	-0.138328	0.908413
DNJC9	-0.23709	0.709202
DNLI1	-0.619898	0.298273
DNLI3	0.318578	0.492554
DNM1L	-0.279833	0.484365
DNMBP	-0.10121	0.918884
DNMT1	-0.0749307	0.939406
DNPEP	0.315042	0.581237
DNPH1	0.0940092	0.920003
DNS2A	0.0677495	0.935707
DNSL1	-1.35156	0.553333
DOCK1	-0.873538	0.363948
DOCK5	-0.275249	0.766551
DOCK6	0.369897	0.619359
DOCK7	-0.342327	0.552587
DOCK9	0.336124	0.937782
DOHH	-0.178804	0.920823
DOK1	0.0363801	0.990424
DOPD	-0.0837335	0.925599
DP13A	-0.452057	0.58716
DPCD	-0.068713	0.966868
DPH1	-0.160845	0.945073
DPH2	-0.00939173	0.995103
DPH5	-0.328785	0.896728
DPM1	-0.0445905	0.932126
DPM3	-0.425233	0.680018
DPOD1	-0.122572	0.912742
DPOD2	-0.163119	0.895903
DPOD3	-1.59558	0.245868
DPOE1	0.297864	0.884352
DPOE3	0.186515	0.896728
DPOG1	-0.864008	0.811224
DPOG2	0.154451	0.948255
DPOLA	-0.0226846	0.990629
DPOLB	0.67619	0.792568
DPOLL	-0.325265	0.904487
DPP2	-0.229283	0.686673
DPP3	-0.260658	0.562615
DPP4	-0.80757	0.312385
DPP9	-0.360204	0.491773
DPTOR	-0.213827	0.931486
DPYL2	-0.106451	0.892324
DPYL3	0.135645	0.833971
DPYL4	0.103429	0.904844
DPYL5	0.489773	0.608752
DREB	-0.192151	0.594186
DRG1	-0.215598	0.41693
DRG2	0.102948	0.939406
DRS7B	-0.390216	0.627973
DSC2	0.316267	0.77604
DSG2	-0.0294539	0.951371
DSN1	0.14409	0.904601
DSRAD	0.0805288	0.892324
DTBP1	-0.536913	0.634477
DTD1	0.112644	0.898916
DTX3L	-0.0960253	0.71883
DUS12	0.0443625	0.988452
DUS1L	0.701087	0.619359
DUS23	-0.0295934	0.980229
DUS3	-0.0527679	0.939406
DUS3L	-0.383566	0.873356
DUS4	-1.02973	0.64377
DUS9	-1.15892	0.456718
DUT	-0.67829	0.288564
DVL2	1.23252	0.527369
DX39A	-0.125418	0.893805
DX39B	0.402873	0.393124
DYHC1	-0.106277	0.804233
DYL1	0.107679	0.92649
DYL2	0.317324	0.71883
DYLT1	-0.660628	0.43885
DYLT3	-0.935321	0.340188
DYM	-0.326966	NA
DYN1	0.464577	0.322424
DYN2	-0.0805597	0.890143
DYN3	0.382142	0.861777
DYR	0.0175276	0.990424
DYR1A	0.292004	0.920823
DYST	0.487407	0.841953
E2AK2	-0.0130698	0.989049
E2AK4	0.303398	0.863672
E41L1	0.0192787	0.985098
E41L2	-0.211244	0.625757
E41L5	0.175233	0.934032
EAF6	-0.392551	0.709202
EBP2	-0.188602	0.763981
ECE1	0.1411	0.934032
ECH1	0.178777	0.784454
ECHA	-0.0794631	0.910516
ECHB	0.120381	0.849054
ECHD1	-0.315231	0.594186
ECHD2	1.00343	0.522768
ECHM	-0.0911026	0.904487
ECHP	0.303326	0.521068
ECI1	-0.1956	0.894427
ECI2	-0.160614	0.661682
ECM29	0.149514	0.744793
ECSIT	-0.0349075	0.978351
EDC3	-0.216222	0.889657
EDC4	-0.190718	0.690139
EDF1	0.119107	0.893714
EEA1	0.0889523	0.907137
EED	-0.716345	0.646804
EF1A2	-0.300188	0.760642
EF1B	-0.254643	0.743688
EF1D	-0.0540741	0.941503
EF1G	0.0397901	0.95452
EF2	0.0210507	0.959094
EF2K	-0.88895	0.527369
EFGM	-0.153136	0.816534
EFHD2	0.69978	0.422802
EFL1	0.178245	0.850215
EFMT2	-0.148806	0.931849
EFNB1	-0.776854	0.422802
EFNMT	-0.281395	0.805756
EFR3A	1.10914	0.298273
EFTS	-0.200886	0.71883
EFTU	-0.0589389	0.920823
EGFL7	0.214565	0.926113
EGFR	-0.067215	0.92649
EGLN1	-0.194633	0.861777
EH1L1	0.0401923	0.958424
EHBP1	-0.414635	0.832204
EHD1	-0.0736519	0.919037
EHD2	-0.00695717	0.992741
EHD3	0.115375	0.932126
EHD4	0.0678806	0.920823
EHMT1	-0.156005	0.937782
EHMT2	-0.128056	0.932126
EI24	-1.16645	0.379527
EI2BA	-0.044998	0.945073
EI2BB	-0.0229335	0.987786
EI2BD	-0.137115	0.890143
EI2BE	-0.312509	0.851347
EI2BG	-0.0861503	0.92649
EIF1A	-0.170531	0.918635
EIF2A	0.403449	0.687287
EIF2D	0.127034	0.910516
EIF3A	0.0107996	0.985801
EIF3B	-0.164486	0.709202
EIF3C	0.0322212	0.978533
EIF3D	0.102838	0.873514
EIF3E	-0.463513	0.363948
EIF3F	0.000998364	0.998805
EIF3G	-0.178961	0.813016
EIF3H	0.513988	0.43438
EIF3I	-0.105115	0.893805
EIF3J	-0.540789	0.445085
EIF3K	-0.199212	0.688695
EIF3L	-0.2981	0.510801
EIF3M	-0.251559	0.642396
EIPR1	-0.129459	0.940473
EKI1	-0.553745	0.759569
ELAV1	0.00998333	0.990424
ELF1	-0.193217	0.939406
ELF3	-0.444701	0.664787
ELL	-0.651093	0.682844
ELMD2	0.107513	0.937782
ELMO3	-0.00294205	0.995437
ELOA1	0.00573497	0.994813
ELOB	0.553981	0.616228
ELOC	0.237372	0.746384
ELP1	-0.240199	0.525834
ELP2	-0.784401	0.448882
ELP3	-0.138055	0.852588
ELP4	-2.66196	0.16147
ELP5	0.772118	0.534093
ELP6	-0.735181	0.542904
ELYS	0.0385872	0.956061
EMAL2	0.0651141	0.910516
EMAL3	0.0134062	0.98631
EMAL4	-0.222614	0.58716
EMC1	-0.105372	0.937782
EMC2	-0.222245	0.698188
EMC3	-0.74544	0.690461
EMC4	-0.353209	0.687751
EMC5	0.42521	0.698113
EMC6	0.0253356	0.990424
EMC7	0.265887	0.84805
EMC8	0.302339	0.871939
EMD	0.255881	0.675321
ENAH	-0.0235476	0.980229
ENDD1	-0.0302074	0.956913
ENOA	0.818568	0.17423
ENOB	-0.0495719	0.98631
ENOF1	-0.840901	0.457035
ENOG	0.0502632	0.939406
ENOPH	-0.540032	0.361785
ENPL	-0.176222	0.691415
ENPP1	0.670496	0.714405
ENPP4	-0.142139	0.913115
ENSA	-1.01611	0.546077
ENTP2	-0.146897	0.910516
ENY2	-0.112841	0.913115
EOGT	-0.205054	0.910516
EP15R	-0.238906	0.690139
EP300	-0.619185	0.648364
EP400	0.627114	0.743688
EPB41	-0.0159215	0.985098
EPCAM	-0.197209	0.572001
EPCR	0.453135	0.789662
EPDR1	-0.289573	0.886502
EPHA2	0.0251571	0.971798
EPHB2	0.544841	0.806344
EPIPL	0.142646	0.741957
EPN1	0.145862	0.800912
EPN2	-0.0788589	0.944616
EPN3	-0.42117	0.792345
EPN4	-0.399928	0.550735
EPS15	-0.273024	0.760642
EPS8	0.129156	0.847155
ERAL1	-0.742832	0.563973
ERAP1	-0.235403	0.855521
ERBB2	-0.685084	0.684348
ERBIN	0.427859	0.58716
ERC6L	-0.430071	0.80891
ERCC1	-0.712158	0.826925
ERCC2	-0.378625	0.852588
ERCC3	-1.32715	0.470346
ERF	0.70216	0.527369
ERF1	-0.405883	0.313976
ERF3A	-0.147745	0.851347
ERF3B	0.265771	0.860624
ERG1	0.250534	0.797073
ERG24	0.645873	0.376286
ERG28	-1.18398	0.39396
ERGI1	0.224799	0.800891
ERGI2	0.603341	0.792568
ERGI3	-0.4531	0.700959
ERH	0.367169	0.830066
ERI1	-0.00984666	0.990424
ERI3	-0.872852	0.392193
ERIC1	-0.228084	0.895198
ERLEC	-0.0354666	0.989581
ERLN1	0.24298	0.692614
ERLN2	-0.118512	0.896728
ERMP1	-0.0836971	0.904188
ERO1A	0.136373	0.843003
ERO1B	-0.959837	NA
ERP29	0.0164138	0.989049
ERP44	-0.283907	0.642396
ERRFI	-0.694699	0.237223
ES8L1	0.964513	0.422802
ES8L2	0.0479793	0.934503
ESF1	-0.194217	0.736996
ESRP1	-0.00619505	0.99339
ESRP2	0.204034	0.890335
ESS2	-0.837425	0.613053
ESTD	-0.13771	0.822211
ESYT1	-0.186399	0.690139
ESYT2	-0.174054	0.673334
ETFA	-0.0355245	0.948508
ETFB	0.0450559	0.948508
ETFD	0.204929	0.92649
ETHE1	0.227561	0.695302
EVPL	0.0494602	0.939406
EWS	0.146511	0.829336
EXC6B	-0.273199	0.873514
EXD2	-0.349561	0.625757
EXOC1	0.15627	0.894427
EXOC2	-0.488599	0.459189
EXOC3	-0.599426	0.755743
EXOC4	0.239811	0.704075
EXOC5	-0.537568	0.558428
EXOC6	0.486587	0.874781
EXOC7	0.0808397	0.939406
EXOC8	0.192226	0.866755
EXOG	-0.109101	0.944609
EXOS1	-0.334443	0.455808
EXOS2	-0.126368	0.860624
EXOS3	-0.545917	0.370584
EXOS4	-0.0369712	0.96441
EXOS5	-0.397111	0.527369
EXOS6	-0.0994726	0.887268
EXOS7	-0.0176083	0.976576
EXOS8	-0.354242	0.479879
EXOS9	-0.428364	0.312385
EXOSX	0.0248031	0.967288
EXTL2	-0.152038	0.92649
EYA3	-0.138548	0.863999
EZH2	-0.386185	0.801885
EZRI	0.501178	0.484365
F107B	-0.838805	0.479879
F110C	-0.199262	0.871521
F1142	-0.229728	0.887016
F118B	0.262447	0.910516
F120A	0.0834235	0.904844
F120B	0.776913	0.594186
F136A	0.126773	0.904844
F162A	-0.0244865	0.973391
F169A	-0.241256	0.736996
F172A	-0.157137	0.939406
F177A	-1.22277	0.317165
F210A	0.430736	0.841953
F262	-0.174741	0.909386
F263	0.0854544	0.967972
F264	1.00875	0.422802
F91A1	-0.235359	0.826925
FA2H	0.433618	0.719233
FA50A	-0.255177	0.851064
FA83B	-0.232345	0.920401
FA83F	0.613363	0.691415
FA83H	0.125308	0.910516
FA89A	-0.13119	0.913469
FA8A1	-0.0409766	0.989049
FA98A	-0.132994	0.914419
FA98B	-0.118719	0.862152
FAAA	0.0054887	0.99339
FABD	-0.0375223	0.959094
FABP5	0.329114	0.743688
FABP6	-0.808172	0.608184
FACD2	0.365616	0.884352
FACE1	-0.184343	0.871521
FACE2	0.0656777	0.939406
FACR1	-0.571206	0.799869
FAD1	-0.362022	0.658038
FADD	0.154733	0.920624
FAF1	-0.0233717	0.966868
FAF2	0.202686	0.743688
FAH2A	-0.123601	0.863672
FAHD1	-0.332614	0.525457
FAK1	-0.194341	0.756553
FAKD1	-0.0845319	0.973343
FAKD2	-0.514551	0.814799
FAKD4	-0.176819	0.809383
FAM3C	-0.144356	0.805756
FANCI	-0.483288	0.822211
FARP1	0.96965	0.29801
FAS	0.0415752	0.945073
FAT1	-1.57735	0.128092
FBLL1	-0.270893	0.860624
FBP1L	-0.0258455	0.991503
FBRL	0.00388722	0.995857
FBX2	-0.223507	0.743688
FBX21	-0.00539734	0.994811
FBX22	-0.479172	0.608184
FBX3	-0.0298135	0.981546
FBX30	-0.445236	0.686673
FBX6	0.00370695	0.998152
FBX7	-0.835604	0.665538
FCF1	0.26505	0.855521
FCHO2	-1.11602	0.566631
FCL	-0.0262325	0.967288
FCSK	0.374293	0.756422
FDFT	0.272717	0.686673
FEN1	-0.227685	0.689501
FER	-0.242743	0.874938
FERM1	0.230953	0.861777
FERM2	-0.27877	0.829336
FETA	0.730156	0.691415
FETUA	0.329719	0.868841
FGOP2	0.0529568	0.973391
FHI1A	0.593229	0.801418
FHI1B	0.117117	0.9528
FHI2A	-0.02171	0.990546
FHIT	-0.133783	0.932126
FHL1	-0.304839	0.856499
FHL2	0.234649	0.910516
FHL3	0.606175	0.625757
FHOD1	0.222608	0.92649
FIBP	0.116756	0.948255
FINC	0.219293	0.905009
FIP1	0.0782357	0.921505
FIS1	-0.177711	0.829336
FKB10	0.352946	0.552704
FKB15	-0.0354393	0.976023
FKB1A	-0.446473	0.716904
FKBP2	0.607101	0.39396
FKBP3	0.0458816	0.950677
FKBP4	-0.011921	0.986867
FKBP5	-0.0477299	0.948508
FKBP8	-0.110506	0.874938
FKBP9	0.604391	0.700959
FL2D	0.154756	0.829336
FLII	0.170796	0.709835
FLNA	-0.0211083	0.972098
FLNB	-0.0512889	0.929011
FLNC	0.0694978	0.904844
FLOT1	0.0921871	0.868683
FLOT2	0.154484	0.832204
FMR1	-0.032527	0.985098
FMT	0.0520215	0.945073
FN3K	0.494248	0.760642
FNBP1	-0.80817	0.527369
FNBP4	0.376992	0.761934
FND3A	-0.801432	0.21488
FNTA	-0.73902	0.260081
FNTB	0.49287	0.707103
FOCAD	-0.685506	0.58716
FOSL1	-0.686553	0.557334
FOSL2	-0.46696	0.625757
FOXK1	0.553271	0.577395
FOXK2	-0.260074	0.874835
FPGT	-0.897309	0.562615
FPPS	-0.149038	0.792568
FPRP	-0.233667	0.813064
FR8P1	-0.0625329	0.920823
FRDA	-0.330715	0.740712
FRG1	-0.134874	0.948255
FRIH	0.694442	0.490763
FRIL	0.882869	0.340953
FRMD5	0.00516963	0.997539
FRMD8	-0.404221	0.860624
FRYL	-0.106344	0.959094
FSCN1	0.00433843	0.99339
FSP1	-0.461099	0.479879
FTO	-0.502145	0.268735
FUBP1	0.0426384	0.944616
FUBP2	0.0617158	0.925048
FUBP3	0.127486	0.849203
FUCO	0.603426	0.705404
FUCO2	-0.438763	0.77822
FUMH	0.0740573	0.912742
FURIN	0.269267	0.860624
FUS	1.27431	0.268735
FWCH2	0.282613	0.791037
FXL12	0.555049	0.665538
FXL18	0.0912493	0.966868
FXL20	0.602484	0.766551
FXR1	-0.08152	0.905797
FXR2	0.410496	0.58716
FXRD1	-0.017939	0.973391
FYCO1	0.263433	0.743688
G3BP1	-0.0121591	0.9898
G3BP2	0.222821	0.777214
G3P	1.27744	0.312385
G45IP	-0.220428	0.705404
G6PD	-0.14455	0.7934
G6PE	-0.0676228	0.932195
G6PI	0.37882	0.376286
G6PT1	-0.710137	0.334726
GABPA	-0.752367	0.445728
GAK	-0.143715	0.880624
GALD1	-0.197529	0.709202
GALE	-0.101105	0.877136
GALK1	-0.0427862	0.942222
GALK2	-0.154965	0.810081
GALM	-0.123388	0.860624
GALNS	-0.188245	0.912742
GALT	-0.492224	0.860624
GALT1	0.721426	0.645298
GALT2	0.230919	0.904844
GALT3	-0.798781	0.723403
GALT5	-1.89111	0.17423
GALT7	1.09046	0.489244
GAMT	-0.0458811	0.950677
GAN	-0.493402	0.435374
GANAB	0.18019	0.760642
GANP	0.241316	0.895122
GAPD1	-0.359115	0.376286
GAPR1	0.0882479	0.913115
GAR1	-0.695133	0.527369
GARS	-0.0907555	0.885292
GATA	0.0807192	0.976023
GATD1	0.180081	0.913115
GBA1	0.450095	0.527369
GBB1	-0.0634226	0.934503
GBB2	-0.224032	0.744793
GBB3	-0.129591	0.893805
GBF1	-0.164298	0.770226
GBG12	0.0107518	0.990424
GBP2	-0.296916	0.866755
GBRL2	1.3805	0.639631
GCC1	-0.591686	0.913469
GCC2	-0.469432	0.803336
GCDH	0.605108	0.40875
GCN1	-0.105619	0.7934
GCP2	0.196864	0.869435
GCP3	0.733208	0.448882
GCP4	-0.283791	0.910516
GCP6	0.145978	0.933641
GCP60	0.0865272	0.913469
GCSH	-0.28814	0.789007
GDAP1	-0.027652	0.973343
GDAP2	0.591778	0.743425
GDE	-0.19296	0.689695
GDF15	-1.09591	0.39396
GDIA	0.0435286	0.939406
GDIB	-0.0695359	0.914555
GDIR1	0.405176	0.675321
GDN	-0.127684	0.913928
GDPD1	0.576329	0.506623
GDPP1	-0.601752	0.693642
GDS1	-0.0887822	0.932126
GELS	0.155025	0.756422
GEMI2	0.104435	0.92649
GEMI4	-0.489492	0.33265
GEMI5	-0.592963	0.312385
GEMI6	0.071663	0.948255
GEMI8	0.298316	0.873514
GEPH	-0.284128	0.598788
GET3	-0.0767883	0.910516
GET4	-0.0299715	0.975751
GFPT1	-0.0317957	0.958424
GFPT2	0.699109	0.690139
GGA1	0.0647177	0.967972
GGA2	1.25578	0.285072
GGA3	0.457769	0.805384
GGCT	-0.221488	0.743688
GGH	-0.280682	0.627973
GGPPS	0.998771	0.542904
GGYF2	0.0869759	0.913044
GHC1	0.0776679	0.915158
GHDC	-0.117182	0.948642
GHITM	-0.422642	0.494363
GIPC1	-0.805968	0.340953
GIT1	-0.368917	0.492554
GIT2	-0.592518	0.838914
GLCE	0.325441	0.86196
GLCNE	-0.966582	0.422802
GLE1	0.427034	0.839115
GLGB	0.163263	0.828424
GLMN	-0.313047	0.43885
GLNA	1.22687	0.21488
GLO2	0.0260986	0.978533
GLOD4	0.171394	0.760642
GLP3L	-0.154389	0.825333
GLRX1	0.144985	0.915888
GLRX3	0.0366658	0.939406
GLRX5	-0.0437074	0.973343
GLSK	-0.0387091	0.945073
GLT12	1.11195	0.743688
GLTP	-0.226993	0.893805
GLU2B	0.00919119	0.990629
GLUCM	-0.196282	0.774708
GLYC	-0.0239578	0.978757
GLYG	0.348671	0.690139
GLYM	-0.0117634	0.985098
GLYR1	-0.144785	0.864865
GMEB1	-0.431067	0.8205
GMFB	-0.145124	0.825333
GMIP	-0.0711562	0.976023
GMPPA	0.122134	0.892385
GMPPB	-0.0819216	0.910516
GMPR1	0.211891	0.871939
GMPR2	-0.0326214	0.948255
GNA1	-0.154643	0.802662
GNA11	-0.160412	0.829203
GNA13	0.0816417	0.913115
GNAI1	0.13735	0.859813
GNAI2	-0.03156	0.964624
GNAI3	0.228106	0.71954
GNAQ	-0.123131	0.895892
GNB1L	-0.157295	0.944616
GNL1	0.11684	0.884352
GNL3	0.0144078	0.98502
GNL3L	0.125226	0.937782
GNPAT	-0.466545	0.58716
GNPI1	0.0107831	0.990424
GNPI2	-0.129306	0.913044
GNS	-0.273342	0.690139
GOGA2	-0.0187103	0.990424
GOGA3	0.22706	0.675321
GOGA4	0.204807	0.937868
GOGA5	-0.208071	0.863999
GOGA7	-0.263424	0.878762
GOGB1	-0.412932	0.481835
GOLM1	-0.723822	0.445085
GOLM2	0.0858629	0.967972
GOLP3	-0.0799903	0.913469
GOPC	0.0577262	0.975014
GORS2	-0.12607	0.866731
GOSR1	0.572727	0.690139
GOSR2	0.50731	0.743688
GOT1B	0.284516	0.918652
GP180	0.113288	0.912742
GPAA1	0.125853	0.937726
GPAM1	0.39997	0.792568
GPAT3	-0.387849	0.880753
GPAT4	-0.537337	0.285072
GPC1	0.26017	0.860624
GPC5C	0.285304	0.792568
GPD1L	0.0263173	0.977803
GPDM	-0.0582824	0.916146
GPHRA	-0.733611	0.689695
GPI8	-0.0680553	0.950677
GPKOW	-0.254415	0.698113
GPN1	-0.826774	0.354739
GPN3	-0.0392079	0.990424
GPTC4	0.250015	0.914555
GPTC8	1.0564	0.392193
GPX1	0.410686	0.4744
GPX4	-0.583149	0.608184
GPX8	0.146973	0.915158
GRAN	-0.459923	0.741958
GRAP1	0.290611	0.869314
GRB2	-0.0480315	0.946735
GRB7	0.165014	0.862152
GRHL2	-0.404617	0.896728
GRHPR	-0.102959	0.863358
GRIN1	0.640939	NA
GRN	0.935218	0.312385
GRP75	0.129802	0.851064
GRPE1	-0.019399	0.989049
GRPE2	1.33315	0.332695
GRSF1	-0.433735	0.552587
GRWD1	-0.326273	0.562615
GSDMD	-0.303837	0.690998
GSDME	0.296062	0.879438
GSE1	0.140836	0.911075
GSH0	-0.0713086	0.937782
GSH1	-0.0679811	0.893714
GSHB	0.14684	0.851064
GSHR	-0.0631023	0.925195
GSK3A	0.139965	0.829719
GSK3B	-0.205144	0.785995
GSLG1	-0.0797051	0.898916
GSTK1	0.00931938	0.990424
GSTO1	0.33136	0.627973
GSTO2	0.309672	0.738505
GSTP1	0.0406974	0.946961
GT251	-0.358283	0.594186
GTF2I	-0.0853538	0.862152
GTPB1	0.592711	0.322424
GTPB3	-0.0888309	0.964807
GTPB4	-0.550672	0.21488
GTPB6	-0.300722	0.851777
GTPBA	0.372006	0.690139
GTR1	-0.330513	0.665538
GTR3	-0.645134	0.594186
GTSF1	-0.925573	0.298068
GUAA	-0.350317	0.334726
GUAD	-0.136742	0.846363
GUF1	-0.48178	0.792567
GULP1	0.903677	0.660955
GYS1	-0.0988573	0.896728
GYS2	-0.0946779	0.985703
H10	0.365938	0.527369
H12	1.8997	0.527369
H14	2.39011	0.616228
H15	0.527142	0.803336
H1BP3	0.364231	0.743688
H1X	-0.0101567	0.99339
H2AW	-0.267324	0.709202
H2AX	-0.42123	0.774708
H2AY	-0.225372	0.661682
H4	2.02042	0.376286
H90B2	-0.808658	0.392193
H90B3	0.428457	0.861777
H90B4	-0.156114	0.945073
HABP4	-1.21422	0.604257
HACD2	-1.60423	0.36959
HACD3	-0.951815	0.226126
HACL1	0.473917	0.74294
HACL2	0.0440881	0.948255
HAKAI	-0.0302695	0.975751
HAP28	0.348529	0.592879
HARS1	-0.268698	0.661682
HAT1	-0.208223	0.851052
HAUS4	0.129943	0.953936
HAUS5	-1.50421	0.248437
HAUS6	-0.0776096	0.969546
HAUS8	-1.51804	0.500613
HAX1	0.0199024	NA
HBA	0.0896566	0.92649
HBS1L	-0.192155	0.68403
HCD2	-0.154128	0.829296
HCDH	0.12065	0.896166
HCFC1	-0.0234541	0.967972
HDAC1	-0.20241	0.743688
HDAC2	-0.275947	0.603007
HDAC3	-0.113576	0.944616
HDAC6	0.199902	0.860967
HDAC8	0.08368	0.949682
HDDC2	-0.0118294	0.991244
HDGF	-0.283128	0.604257
HDGR2	-0.51662	0.363948
HDHD1	0.0388329	0.975452
HDHD2	-0.100253	0.92649
HDHD3	-0.276126	0.709202
HDHD5	0.0707164	0.932126
HEAT1	-0.310345	0.455808
HEAT3	-0.554628	0.761934
HEAT6	-0.625658	0.445085
HEBP1	0.0218386	0.979322
HEBP2	0.0280546	0.967972
HECD1	0.013112	0.989974
HECD3	0.0804558	0.967972
HELLS	-1.46861	0.363948
HELZ	0.267575	0.910516
HELZ2	0.488789	0.572001
HEM2	0.287675	0.812931
HEM3	-0.165645	0.804544
HEM6	0.139381	0.851347
HEMH	0.140029	0.851347
HERC2	-0.197326	0.913708
HERC4	-0.0196362	0.9898
HERC5	-0.0763181	0.939406
HEXA	-0.0288415	0.95319
HEXB	0.214292	0.736996
HEXI1	-0.216646	0.779132
HGH1	-0.0856099	0.937868
HGS	-0.302158	0.58716
HIBCH	-0.00961885	0.990424
HID1	-0.0565394	0.971798
HIF1N	-0.974212	0.415482
HIKES	-0.204379	0.92649
HINT1	0.107202	0.937782
HINT2	0.157608	0.86196
HINT3	-0.378062	0.738505
HIP1	0.0598143	0.973701
HIP1R	-0.159063	0.922668
HIRP3	0.177668	0.922668
HKDC1	0.0795168	0.910896
HLAA	0.245554	0.801885
HLAB	0.0757004	0.913469
HLAC	0.3353	0.527369
HLAE	1.63439	0.21488
HLAG	0.247248	0.866731
HLAH	0.129047	0.925048
HLTF	-0.518822	0.510801
HM13	-0.986433	0.248437
HMCES	0.101288	0.914555
HMCS1	0.0491123	0.948255
HMGA1	-0.898633	0.415482
HMGA2	0.0253499	0.985801
HMGB1	-0.173201	0.877136
HMGB2	0.40588	0.760642
HMGB3	0.153301	0.863672
HMGCL	-0.0929124	0.893079
HMGN1	0.453526	0.669538
HMGN2	1.44769	0.285072
HMGN5	-0.290519	0.80891
HMOX1	0.669115	0.297482
HMOX2	0.0708537	0.920823
HNRDL	-0.393642	0.570461
HNRH1	0.0561645	0.939406
HNRH2	0.0941482	0.910516
HNRH3	0.104717	0.878762
HNRL1	0.0843518	0.905009
HNRL2	0.202316	0.665538
HNRLL	-0.394875	0.484365
HNRPC	-0.159836	0.83367
HNRPD	0.950858	0.260081
HNRPF	0.142602	0.852588
HNRPK	0.420711	0.322225
HNRPL	0.0931775	0.870644
HNRPM	0.127585	0.743688
HNRPQ	-0.0625366	0.929011
HNRPR	-0.0120356	0.989741
HNRPU	-0.290026	0.479261
HOIL1	0.706321	0.709202
HOOK1	-0.0567945	0.937782
HOOK3	-0.0603853	0.976023
HOP2	-0.364768	0.792568
HP1B3	0.2862	0.594186
HPBP1	-0.433283	0.456718
HPCL1	-0.645314	0.627973
HPCL4	-0.679193	0.801372
HPF1	-0.184699	0.787193
HPRT	-0.234275	0.709202
HPS6	-0.1764	0.939406
HS105	-0.121532	0.861896
HS12A	-0.15729	0.83173
HS12B	0.107563	0.931119
HS2ST	0.229938	0.834244
HS3S1	-0.565938	0.850215
HS71A	0.277992	0.675321
HS71L	1.07773	0.687751
HS74L	0.175672	0.723403
HS902	-0.901429	0.268735
HS904	-1.15454	0.317165
HS90A	0.0831099	0.876446
HS90B	0.594197	0.312385
HSC20	-0.0885387	0.965519
HSDL1	-0.979345	0.41693
HSDL2	-0.027555	0.968201
HSF1	0.00418035	0.997539
HSP13	-0.108164	0.959094
HSP72	0.315473	0.71954
HSP74	0.0380161	0.952421
HSP76	0.586545	0.755444
HSP7C	0.271041	0.625757
HSP7E	-0.406574	0.525834
HSPB1	0.0310361	0.967288
HTAI2	-1.05357	0.604257
HTR5B	-0.305731	0.896728
HTRA2	-0.190321	0.777186
HTSF1	-0.000217267	0.999629
HUWE1	-0.124113	0.625757
HXK1	0.0795352	0.911337
HXK2	-0.0327533	0.953941
HYCCI	-0.672394	0.743425
HYEP	0.0960012	0.910516
HYES	0.17284	0.889657
HYOU1	-0.162154	0.755743
HYPK	-0.902448	0.470346
I20L2	-0.018792	0.992156
I2BP1	0.429163	0.702873
I2BP2	0.210617	0.910516
I2BPL	0.306995	0.692614
IAH1	-0.042043	0.967972
IASPP	0.100309	0.874781
IBP2	-0.106347	0.923532
IBTK	-0.937894	0.664787
ICAL	0.0221908	0.976023
ICAM1	0.575331	0.698188
ICLN	-0.224793	0.912188
ICMT	0.0550281	0.973391
ICT1	-0.228342	0.736996
IDE	-0.32954	0.415482
IDH3A	0.0584795	0.937782
IDH3B	-0.303064	0.675321
IDH3G	0.384689	0.562615
IDHC	-0.0569239	0.921505
IDHP	0.11601	0.833971
IDI1	-0.148663	0.851777
IF1AX	0.391273	0.756422
IF1AY	-0.703405	0.800891
IF2A	-0.00750626	0.990424
IF2B	-0.200543	0.682844
IF2B2	-0.0450477	0.939406
IF2B3	-0.0357073	0.939406
IF2G	0.0608443	0.937782
IF2M	0.259028	0.74531
IF2P	-0.434226	0.301545
IF3M	0.500694	0.851763
IF4A1	-0.00667003	0.992156
IF4A2	-0.026017	0.971547
IF4A3	0.135705	0.814799
IF4B	0.234143	0.774708
[truncated: 3,372 more rows]

## Sheet: 6-Hours
6-Hours
Protein	log2FC	adj.pvalue
UB2L5	-0.295794	0.799082
RBM47	-0.0627742	0.971536
UBA6	-0.0332141	0.956985
ESYT2	-0.184456	0.646702
MED19	0.441731	0.835586
SHOT1	-0.187984	0.682139
TM223	-0.386054	0.780885
RHG10	-0.407119	0.671519
HACL2	-0.0229242	0.975113
PKHG3	-0.081923	0.978024
SPD2B	-0.258923	0.838953
CBAR1	-0.160246	0.884335
NBAS	-0.243145	0.818141
VWA8	-0.0574456	0.940269
SBNO1	-0.628846	0.675038
GTPBA	-0.00322543	0.997086
WDR91	0.257899	0.931006
POTEF	0.0823947	0.966269
PDES1	0.512952	0.69171
TPC13	-0.903243	0.299472
CNOT1	-0.107264	0.776188
PGP	-0.112963	0.884857
RIMC1	-0.361256	0.751519
WIPF3	-0.23633	0.946332
TBAL3	0.487714	0.946324
FBLL1	-0.246584	0.892555
SMHD1	-0.194083	0.619909
U119B	0.0274377	0.980883
MET15	-0.585912	0.410252
RTL8C	-0.0546337	NA
MYH7B	0.180328	0.927869
RHG32	-0.451016	0.716229
NUD19	0.0784598	0.940676
GPHRA	0.39555	0.846996
MCRI1	0.216648	0.865594
CK098	0.0330506	0.967996
MIDUO	0.618526	NA
DNS2A	0.11558	0.888753
ADAS	-0.0937176	0.872534
KIF2A	0.429984	0.679911
DX39A	-0.068278	0.940269
PDLI1	0.030484	0.971536
BACH	-0.109795	0.832487
MYO1C	0.126742	0.786641
MYO1F	0.990497	0.374557
SNP23	-0.414884	0.542281
AIP	-0.195326	0.69582
GTPB1	0.286474	0.704116
KCNK1	-0.454162	0.751846
LEG9	-1.32695	0.783915
STXB3	-0.103157	0.896317
ARVC	-0.406315	0.872534
SMAP	-0.227088	0.794132
RB27B	-0.73553	0.69582
AP3B1	-0.179021	0.762036
LEG8	-0.274667	0.885828
NDUS8	-0.158593	0.865472
TR10A	0.837265	0.732364
IKBE	1.2637	NA
PSD11	-0.118754	0.825133
PSD12	-0.123014	0.804495
PSMD9	-0.0175993	0.981106
ATOX1	0.00876329	0.995144
MEN1	-1.37596	0.374557
CBX4	-0.284749	0.742404
PGRC1	-0.0462683	0.971536
SPT5H	-0.12827	0.812797
TAF4	-0.600289	0.775401
DFFA	-0.157092	0.835317
HIP1	-0.0582387	0.97663
CLIC1	-0.0215998	0.973839
EIF3F	-0.0321128	0.966269
ODPX	-0.143091	0.809246
QSOX1	0.996309	0.37886
DCTN6	-0.0321856	0.980883
ACATN	-0.441782	0.69582
WASL	-0.388697	0.783441
IPO5	0.0448396	0.940269
RPOM	-0.240128	0.840931
EF2K	-0.724768	0.698994
SAP18	-0.839039	0.559954
IF2B3	-0.208132	0.575248
DNM1L	-0.150336	0.751544
RTCA	-0.0290651	0.971536
P3C2A	-0.178336	0.890152
P85B	-0.308659	0.762619
MANBA	-1.63198	NA
AGRIN	0.305788	0.725668
PLOD2	0.0420475	0.962316
EXOC5	-0.52556	0.59719
NDUA4	0.203297	0.793201
PSDE	-0.0345219	0.958939
BIN1	-0.901626	0.315979
IMA4	-0.335708	0.698235
USP9Y	-1.02105	0.516118
LAD1	-0.321621	0.609707
PESC	-0.052756	0.916385
RCAS1	-0.00925277	0.993333
SDCB1	-0.9801	0.716229
PITM1	-0.0916559	0.950874
MPP10	0.380074	0.681506
NOP56	-0.173904	0.751519
DDX3X	0.29423	0.626968
RNT2	-0.152236	0.884335
PODXL	0.0838097	0.9617
CCN1	0.158093	0.92214
PIR	-0.0271046	0.971536
IMA3	-0.289005	0.750403
TRI38	-0.378253	0.835622
PPP6	0.0792867	0.926233
MA2B1	0.317315	0.819501
UBE2C	-0.435798	0.775807
PDXK	0.0231792	0.980553
SCD	-0.384369	0.718792
CLD4	-1.02579	0.590169
ARI1A	-0.191408	0.795887
BHE40	-0.0881852	0.971536
DPYL4	-0.0637901	0.940269
TRAD1	-0.756365	0.830204
COX7R	-0.40606	0.69582
UBFD1	0.0547441	0.966269
COPE	0.502911	0.294164
IF1AY	-0.622138	0.819328
AP3D1	-0.386433	0.42568
CCS	0.0835427	0.955458
ABLM1	0.114906	0.949227
DVL2	0.390066	0.885828
CHD1	-1.14085	0.408531
CHD2	-0.444735	0.669091
GOSR2	0.293203	0.884205
TOR1A	-0.0732243	0.971536
STX16	-0.257515	0.838953
ADA10	-0.332823	0.584529
EI24	-1.57317	0.18381
P5I11	0.391931	0.804495
APAF	-0.0147489	0.995144
RIOK3	0.696996	0.78446
IMPA2	-0.564286	0.838953
MP2K7	0.271739	0.890615
ACOT8	0.544231	0.725668
CDIPT	-0.296727	0.818198
PDCD5	-0.306472	0.672827
ANM5	-0.385784	0.609707
NHRF1	0.0637842	0.927869
TR10B	-0.0216088	0.985038
FPGT	-0.736795	0.671008
TPP1	-0.135899	0.883176
TCRG1	-0.361883	0.393125
TNPO2	-0.174562	0.780885
HS3S1	-1.39539	0.619909
RPC1	-0.685067	0.619909
PSA7	-0.0865233	0.896317
SCAM3	-0.530773	0.448945
OPLA	0.0334625	0.966269
BCKD	0.559665	0.523349
IFIT3	-0.344359	0.81774
MGST3	0.054987	0.967655
GEMI2	-0.0441149	0.971393
IRF6	-0.934402	0.456351
TX1B3	-0.043733	0.966274
GIPC1	-0.526192	0.601542
HAT1	-0.0309949	0.978024
UB2L6	-0.188918	0.893616
CSKP	0.0528411	0.966641
PLD2	0.251096	0.812797
QCR8	1.07793	0.311056
HGS	-0.274005	0.644676
VP26C	-0.544974	0.483847
MYPT1	-0.261043	0.609707
S27A2	-0.812461	0.489997
GAK	0.0693243	0.943198
HNRDL	-0.816841	0.18381
XPO1	-0.142876	0.751519
BTAF1	-0.165893	0.846996
ARHGA	-0.96927	0.442063
ZN609	-1.55654	0.619909
SPTN2	-0.703627	0.640111
SC16A	-0.188715	0.890936
PLXB2	-0.202776	0.762619
KHNYN	0.0342522	0.98992
SR140	-0.0434708	0.947947
SET1A	-0.00985318	0.995235
KIF3B	-0.980965	0.69996
PUR4	-0.0729908	0.890936
ERC2	0.544521	0.846996
ANR28	-0.287859	0.848849
ARHGB	0.0400722	0.981514
MRPP3	-0.0484275	0.967655
IKKA	0.301694	0.850791
LSM1	-0.00496551	0.996603
NPC1	-0.289064	0.81774
PLCB	-0.00224549	0.99741
SCAM1	-0.231425	0.69582
SCAM2	-0.292176	0.82896
ARC1B	-0.181665	0.748767
ARPC2	-0.0645753	0.916095
ARPC3	0.00293243	0.995438
MDM4	-1.004	0.516118
BET1	-0.309966	0.766556
RPAC1	-0.00250418	0.996504
PLS1	-0.064821	0.946003
TIF1A	0.0345002	0.971536
PGRC2	-0.156083	0.840931
PFD6	-0.481241	0.824014
WDR46	-0.570272	0.235107
NKRF	-0.17433	0.69582
GNPAT	-0.430921	0.639421
LAMA5	-0.585158	0.746639
ZN185	-0.635345	0.332868
RT12	0.176249	0.942047
VGF	-0.0514801	0.9863
ACOX3	-0.215588	0.87856
RER1	-0.0443677	0.967076
SURF4	-0.625934	0.493119
MK13	0.166688	0.871501
SPTC1	-0.17451	0.797212
SPTC2	-0.289111	0.554925
OGT1	-0.0463391	0.966269
PMM2	-0.0274209	0.975817
RPC7	-0.55494	0.658551
TM9S1	-0.205971	0.890615
TRI18	-0.282795	0.824014
HMGB3	0.0775152	0.934061
PPM1G	-0.0162361	0.984213
SHIP2	-0.3833	0.649783
EIF3D	0.0743368	0.912868
EIF3H	0.472129	0.493134
HDAC3	0.0860144	0.966269
NVL	0.84362	0.751846
BCAT2	0.301309	0.684404
IPO8	-0.606287	0.716229
STX7	-0.339314	0.557287
MOT4	-0.322466	0.623207
MRP4	-0.305307	0.830228
RPA34	-0.466743	0.631644
P4HA2	-0.16286	0.760363
MAGB2	-0.356345	0.464154
CAN5	0.0268636	0.98992
YKT6	-0.110844	0.877604
NUP42	-0.221605	0.919625
ARPC5	0.0541036	0.955458
RPB4	-1.02192	0.3576
DDX3Y	-0.830901	0.585934
MAFG	1.20431	0.491178
TPSN	-0.121398	0.8696
PER1	1.20393	0.309239
CLD3	-0.542513	0.593994
DHX15	-0.0199068	0.973839
MCES	-0.266412	0.720813
TTI1	-0.387269	0.643476
RRP8	-0.269203	0.898083
CYB5B	0.0113727	0.995144
PRP4	0.00557271	0.993431
SERA	-0.0866416	0.914536
NDUS4	-0.0531539	0.944353
DC1L2	-0.521795	0.34463
PSMD3	-0.0814704	0.898612
RFOX2	-0.404552	0.500503
PAPS1	-0.0889619	0.886735
ZW10	-0.178769	0.887251
SPIT1	-0.194359	0.764123
SNUT1	-0.151568	0.799082
SPIT2	0.061447	0.946579
GPAA1	0.573471	0.640111
HS12A	-0.255999	0.69171
VIP2	-0.213221	0.896317
M3K7	-0.00862575	0.995235
MCA3	-0.144267	0.776188
MSI1H	-0.110198	NA
HNRPR	-0.0841096	0.908441
PRPF3	-0.177772	0.812797
TXNL1	-0.249543	0.684404
TPD54	-0.175113	0.751544
EMC8	-0.797855	0.646702
ERI3	-0.206347	0.890152
P52K	-0.0945499	0.979791
SYNJ1	0.760404	0.751519
FIBP	-0.369775	0.828982
IF4G3	-0.613619	0.565659
PPIH	-0.337365	0.430107
HTRA2	-0.225146	0.7261
KLF4	-1.66856	0.245485
ARK72	-0.0140072	0.987832
E41L2	-0.293568	0.468106
TGON2	-0.205189	0.810751
LTOR5	0.150222	0.920645
AT8B1	-0.01387	NA
SYT7	0.37346	0.93194
DENR	-0.909437	0.139536
XPOT	-0.179669	0.830173
DNPH1	-0.0996507	0.916015
TIM44	-0.0164774	0.977888
TPPC3	0.0494695	0.978785
CHM2A	0.555958	0.780885
TSN6	-0.524314	0.850791
PLRG1	0.0985037	0.916729
PRC1	0.412952	0.832268
RGS10	-0.0764818	0.967655
ZN207	-0.427168	0.3576
NDUB5	-0.604794	0.57972
NDUB3	-0.188673	0.864244
NDUA2	0.329619	0.646702
GET3	-0.067817	0.916729
BUB3	-0.144855	0.84275
PLPP2	-0.311866	0.799082
ACTN4	-0.00342078	0.995235
MAAI	0.018717	0.987832
BUD23	-0.14015	0.894328
HTSF1	-0.210223	0.818198
AAKB2	-0.617784	0.851418
AP1G1	-0.0214518	0.971393
STX6	-0.772796	0.315849
SNG2	0.531655	0.489871
SGTA	-0.118	0.854607
LIAS	-1.00809	0.37886
ENSA	-0.906524	0.751519
MCAT	-0.184943	0.940269
SYNC	-0.0721885	0.919541
MYO1B	-0.200695	0.679911
CPSF5	0.0106135	0.987149
LANC1	0.299525	0.789426
STRN	-0.156635	0.869088
U3IP2	-0.149194	0.775401
SCO2	0.0314789	0.977565
AKAP8	-0.410934	0.502422
GTPB6	-0.486208	0.717882
G6PT1	-0.49521	0.502422
IDH3B	-0.332785	0.639421
NRDC	-0.354282	0.693941
CALU	-0.870903	0.167666
SAHH2	0.363233	0.73564
KIF1C	0.243988	0.947499
ORC5	0.389891	0.734466
NDUS5	-0.26522	0.750403
PDE6D	0.237834	0.831329
ORC4	-0.620252	0.493119
RAD21	-0.273404	0.524162
DHX16	-0.145993	0.827289
ZNRD2	-0.425594	0.714384
MED14	-0.336762	0.77125
KPRB	0.13624	0.864244
SMCA5	-0.202697	0.608218
JIP4	-0.121959	0.81774
NPA1P	-0.16208	0.911108
AQR	0.00832109	0.992016
OPA1	-0.276451	0.315979
GANP	-0.800931	0.57972
KIF1B	-0.0568762	0.956985
KDM1A	-0.0181723	0.971536
TBCD4	-0.159898	0.775807
PEPL	-0.111562	0.831329
GSDME	-0.552765	0.738807
MA1A2	-0.298152	0.944003
MPZL2	0.165289	0.947947
ACSL4	-0.0834833	0.878339
SNX3	-0.110694	0.934319
STX10	-0.278284	0.633576
OGA	0.0967641	0.883176
VINEX	0.033206	0.981106
HNRPQ	-0.0580217	0.937003
PRP17	0.530367	0.4228
RNBP6	-0.0102395	0.990696
NEMF	-0.225138	0.794132
NMT2	-0.142011	0.868874
CCNT1	0.0286094	0.973839
PLOD3	0.0606137	0.935829
IF4E2	0.719693	0.742979
DIAP1	-0.0708239	0.903301
2023-09-15	-0.192016	0.812797
EXOC3	-0.615199	0.7261
PLIN3	-0.0767291	0.917217
MAFK	-0.304991	0.802281
ANM3	0.0738749	0.955057
IMA7	0.81578	0.210795
UGDH	-0.113255	0.799082
CTND1	-0.134042	0.826829
ICMT	-0.237368	0.850791
PLPL9	0.0264438	0.980883
SNX2	-0.0432835	0.949044
DPM1	-0.135144	0.751519
USO1	-0.149669	0.762619
RT14	-0.212879	0.763613
TOM1	-0.483826	0.483175
F262	-0.210431	0.883176
CCD22	-0.283483	0.821604
PQBP1	0.0744563	0.943198
PRAF2	-0.111535	0.838953
DKC1	-0.0430431	0.947947
IF2P	-0.426956	0.315849
EDF1	-0.00153283	0.99741
KIN17	-1.41227	0.239424
DIAP2	-0.448238	0.864244
DNJA2	-0.491167	0.315849
BRD4	-0.469266	0.855077
CUTA	-0.0509034	0.971536
TBL1X	-0.14071	0.854584
PFD1	-0.136182	0.946332
NBN	-0.302905	0.827289
MCE1	-0.0923925	0.93194
ABCB7	-0.403454	0.738807
SRGP2	-0.133013	0.952403
IGSF3	1.00155	0.7261
XYLK	0.486706	0.788422
WDR1	-0.0401092	0.953312
ATP9A	-1.27283	0.550803
ROCK2	-0.175165	0.780885
CLAP2	-1.74295	0.578077
CPNE3	-0.154197	0.716956
HIP1R	-0.1276	0.940269
BRE1B	-0.154799	0.829599
PHF2	-0.128267	0.967201
ZC11A	-0.167698	0.701532
CLU	-0.00724559	0.992016
T22D2	-0.251988	0.916015
KDM4A	-0.199117	0.917217
DJC13	-0.0339888	0.967076
PP6R2	-0.277166	0.762619
CNOT3	-0.297873	0.634741
ANR17	0.321429	0.886763
SIN3B	-0.319035	0.848306
DNJB6	-0.935174	0.799082
XYLB	-0.415402	0.845576
COQ9	0.674196	0.619909
GGCT	-0.255968	0.69582
NDUS7	0.455313	0.37886
NDUS2	0.353928	0.669091
ZPR1	-0.0399361	0.967201
NIPS2	0.466432	0.665865
PDCD6	0.0947627	0.905424
TBCA	-0.229201	0.751544
VATG1	-0.0154714	0.990696
VPS4B	-0.190714	0.751519
H2AY	-0.136264	0.81277
SH3L1	-0.456912	0.468106
FLNB	-0.153619	0.751519
NDUS6	-0.0856232	0.936468
PEX14	-0.529933	0.656676
CISY	-0.136815	0.770169
SPAG7	0.35945	0.862378
RM33	0.282909	0.788422
SC22B	-0.139698	0.821137
PR40A	-0.02072	0.971536
TACC1	-1.69954	0.49598
NDK6	0.0253806	0.980883
MTX2	0.331516	0.779623
VP26A	-0.42681	0.640111
MPPB	-0.208055	0.72549
MED24	0.121701	0.881925
KTNA1	-0.34351	0.796334
PSIP1	0.258128	0.697945
ERLN1	0.0805703	0.916945
NDUS3	-0.0857143	0.88751
SRS10	-0.482768	0.393125
CLN5	-0.479731	0.87885
ECI2	-0.291531	0.34654
KHDR3	-1.42644	0.554752
TADA3	-0.0663854	0.981106
EED	-0.444921	0.799082
BAF	0.605876	0.671427
SF3B1	-0.207538	0.679911
CSDE1	0.109856	0.83694
WBP4	-0.427517	0.65258
PRKRA	-0.083003	0.896317
KS6A5	0.170868	0.914536
MED6	-0.651511	0.571971
MYCB2	-0.694197	0.18381
KBL	0.0124886	0.990696
NPM3	-0.284934	0.539453
LYPA1	-0.0748368	0.927569
ERAL1	-0.380256	0.809479
U520	-0.205987	0.693941
MTU1	-1.07732	0.624519
TIPRL	-0.021245	0.980883
TM1L1	-0.232609	0.921507
KS6A4	-0.675794	0.703883
SURF6	-0.967173	0.516118
PPM1B	-0.0108655	0.995144
UTP20	-0.671899	0.502422
NU155	-0.158535	0.751544
XRP2	0.0915645	0.951709
WDHD1	-0.0262087	0.98546
CRTAP	-0.359503	0.725668
S2512	-0.0251142	0.971788
PALM	-0.223562	0.751519
RENR	0.403079	0.899286
RNH2A	-0.440812	0.69582
CD123	0.337145	0.855077
BCAR3	0.479146	0.764379
POP7	0.106466	0.966269
RPP40	-0.106747	0.914536
EIF3G	-0.405254	0.502422
EIF3J	-0.409541	0.612597
CBR3	0.349874	NA
PSD10	0.174574	0.900067
FACE1	-0.0947392	0.937003
IDHC	0.0246513	0.967655
GATB	-1.24911	0.315979
SCO1	0.360316	0.883176
RBBP9	0.39463	0.852871
STAM2	0.64387	0.539453
DGAT1	-0.791092	0.315979
CCNK	-0.280167	0.890152
DHRS3	-0.184575	0.927869
PRAF3	-0.0951667	0.920645
SPF27	-0.867785	0.39168
DCTN3	0.203439	0.906274
DNJC8	0.0906626	0.93954
SPF30	-0.364932	0.595096
RAD17	-0.341397	0.887181
ATP5H	-0.140419	0.81277
FLOT1	0.136929	0.776188
TRIO	0.668983	0.751519
ATP5L	0.715806	0.448945
CBPD	-0.135662	0.898601
GLRX3	0.0836164	0.864244
RL1D1	0.000731153	0.99786
WFS1	-0.239631	0.868874
CLPX	-0.537032	0.57972
NEBL	-0.295228	0.896317
S14L2	0.260354	0.796135
ERG24	0.497482	0.530263
SYUG	-0.26436	0.682139
CIAO1	-0.443515	0.571971
DFFB	-0.257268	0.780885
ZFAN5	-0.568424	NA
SRP72	0.0266766	0.965468
DDAH1	-0.671465	0.456351
RMP	-0.0611234	0.971536
B3GA3	0.778285	0.523349
MTA2	0.280656	0.528687
STK10	0.0281012	0.987149
GFPT2	0.179788	0.942464
TPPP	0.0147068	0.995144
ATG12	-0.730439	0.864244
TOM70	-0.104536	0.864244
MYO1D	0.0371282	0.971536
TOX4	-0.943004	0.571971
SC24D	0.305069	0.458185
ST65G	0.237891	0.920021
UFL1	-0.163507	0.7466
UBXN7	-0.502971	0.448945
SUN1	-0.108234	0.882857
PLPHP	0.322469	0.577351
ERLN2	0.0267368	0.977323
PRP6	-0.158421	0.775807
DKK1	-1.09999	0.168327
PCF11	-0.876723	0.62277
FRYL	-0.443113	0.820961
ENDD1	-0.225883	0.630845
GLCE	-0.369877	0.826996
GLSK	0.0284358	0.966269
HAUS5	-2.00121	0.183908
FBX21	0.0398697	0.967655
KDM4B	0.174068	0.911728
UBP19	-0.372857	0.74076
AP2A2	0.0971614	0.899286
SC31A	0.0377348	0.949325
CSTN1	0.230449	0.932016
HEXI1	-0.460963	0.470916
ZO3	-0.237408	0.715624
YIF1A	-0.402233	0.847557
UBR5	-0.603952	0.393125
SCAF4	-0.927144	0.298516
NDUB6	-0.0641012	0.967655
MFN2	0.022876	0.986033
UBE4B	0.693549	0.704116
ZFPL1	0.458639	0.828982
ELP1	-0.333414	0.3576
NDUA3	-1.37077	0.523473
NDUB4	-0.353327	0.619909
NDUB8	-1.21961	0.309239
NDUA7	-0.0815488	0.927213
RTN3	-0.254835	0.838953
LETM1	-0.264909	0.633576
EPN2	-0.0225183	0.98546
STBD1	-0.279204	0.503924
ZRAB2	-0.748683	0.393125
SNX4	-0.146163	0.916729
LC7L3	-0.291718	0.626738
KI20A	0.0483572	0.987492
KIF4A	-0.344069	0.761208
MTMR5	-0.310679	0.863067
GOSR1	-0.387234	0.820608
KAT7	-0.522309	0.681506
ATE1	-0.539085	0.31619
CCDB1	0.528112	0.671858
VAPB	-0.389889	0.493119
MPZL1	-1.0585	0.678614
NDUC2	0.452566	0.750403
NDUAA	0.0731878	0.919616
FKBP9	0.597267	0.713534
6PGL	-0.145081	0.850791
PAPS2	-0.346413	0.69582
SMC2	0.0656766	0.946332
ATG7	-0.0595825	0.966557
SYFM	0.095686	0.937036
ZBT7A	0.453793	0.829599
LYPA2	0.0617655	0.953312
IPO7	-0.243639	0.693941
ARI2	-0.535324	0.464154
TFIP8	-0.547438	0.704116
SLU7	-0.0783548	0.967996
AGM1	0.108524	0.913206
MOCS3	-0.0664633	0.966269
CD2B2	-0.00146316	0.99741
TNF6B	-0.390957	0.468106
BAG4	-0.211365	0.93954
AHSA1	-0.0513765	0.937003
PARN	-0.565449	0.309239
PSMG1	-0.40009	0.69171
SGPL1	-0.0446014	0.948445
CLD7	-0.474739	0.500503
NSA2	-0.225405	0.848811
G6PE	-0.0343363	0.967201
SC24A	-0.390885	0.568545
SC24B	-0.347991	0.516688
TYDP2	-0.574622	0.776188
MPC2	0.27694	0.780885
ETHE1	-0.0059963	0.994481
ACSL3	-0.0353897	0.957244
RPA1	-0.52608	0.72602
CNOT4	-0.123174	0.892665
STABP	-0.198854	0.864244
CPSF4	-0.0631445	0.958939
NFAC1	-1.0827	0.62277
ASML	-0.142907	0.831329
CDS2	-0.140162	0.818198
RPP29	0.160892	0.947499
HERC2	0.122589	0.947947
RAB3D	-0.207765	0.888753
SNP29	-0.126204	0.93954
OXSR1	-0.378444	0.435345
GGPPS	-0.0272472	0.992016
HS74L	0.229751	0.627783
PTBP3	-0.0439861	0.958939
TBCD8	-0.468636	0.824014
STR3N	0.0072027	0.997504
LSM8	-0.341755	0.762619
AP2A1	-0.045858	0.934061
WIZ	-0.273548	0.904927
RIGI	-0.268959	0.669091
STAU1	-0.175069	0.761616
TTC4	-0.265221	0.883269
BAG2	-0.334071	0.507369
BAG3	-1.17786	0.233422
M4K4	0.177349	0.872716
DCMC	-1.65972	0.409637
QORL1	-0.521	0.767079
AIFM1	-0.0873929	0.851975
CLIC3	-0.580256	0.775807
EMAL2	0.0858868	0.876493
NUD14	0.766114	0.693941
BPNT1	-0.137754	0.816843
DDAH2	-0.212085	0.826996
ABHGA	0.145818	0.839453
TXD12	0.151715	0.816843
SYF2	-0.418377	0.824014
MBD3	-0.452438	0.684404
TOP3B	0.2903	0.884335
NUDT3	-0.15188	0.896317
NDUBA	-0.063785	0.920021
CLPT1	0.18685	0.920645
TOM40	-0.121226	0.82896
PX11B	0.373447	0.502422
PAK4	0.113416	0.899286
CHK2	-0.466979	0.759596
ACL6A	-0.128554	0.841647
NSD2	-1.8345	0.315849
CYB5	-0.292232	0.880503
LDHA	-0.369412	0.468106
AL1A1	-0.219117	0.717304
DHE3	-0.124336	0.878339
DYR	-0.092499	0.93954
NB5R3	-0.276383	0.739532
GSHR	-0.158304	0.780885
COX1	0.858884	0.742979
COX2	0.195458	0.819861
SODC	-0.267182	0.828684
PNPH	-0.0332658	0.966269
HPRT	-0.309115	0.619441
AATM	0.0597208	0.917829
EGFR	-0.18707	0.761616
PGK1	0.110408	0.888753
KAD1	-0.0549182	0.946332
THRB	-0.945248	0.309239
PLMN	0.498735	0.639421
UROK	-1.23406	0.421073
ADA	0.143414	0.907408
ATP6	-0.234666	0.713322
CAH2	0.0524334	0.95747
ASSY	0.201076	0.816268
ANT3	-0.0123706	0.995144
A2MG	0.421263	0.856889
CO3	1.93604	0.410252
TIMP1	0.507343	0.714384
CYTC	0.446331	0.736602
RASN	-0.107108	0.888137
RASH	-0.462296	0.827289
RASK	-0.117576	0.898083
LDLR	0.185219	0.792965
HLAB	-0.0337185	0.963716
HLAH	0.271218	0.81091
CO1A1	-1.11967	0.58829
K1C14	-0.132129	0.967655
LMNA	0.166862	0.828684
FINC	-0.0317777	0.986203
FETUA	0.582573	0.727521
ALBU	0.603601	0.7261
FETA	1.3176	0.413107
VTDB	1.0469	0.553022
TFR1	-0.189347	0.608218
TRFE	0.186476	0.959496
TRFL	0.868142	0.530263
FRIL	0.584094	0.596071
FRIH	0.504076	0.665865
NU1M	0.108291	0.91294
NU4M	-0.233757	0.94533
NU5M	-0.566771	0.814291
VTNC	0.161528	0.816268
CATA	-0.210937	0.640111
RAF1	1.04274	0.619441
GBA1	0.608125	0.387076
FUCO	0.474069	0.778814
ALDOA	0.61212	0.493119
CYTB	0.0528034	0.942894
ANXA1	-0.0476237	0.949044
SODM	0.136048	0.904927
OAT	-0.25777	0.489997
KITH	0.0268919	0.975265
K2C1	0.296882	0.890936
TBB4A	-0.147997	0.813462
G3P	1.01768	0.453105
ARLY	0.17691	0.864244
HLAA	0.179117	0.863308
ERBB2	-0.980008	0.516118
CPNS1	-0.133272	0.846996
HSPB1	0.0225679	0.978009
TYSY	0.0620121	0.975265
RPN1	0.00825679	0.992277
RPN2	-0.264023	0.646702
GNAI2	-0.114799	0.869549
B3A2	-0.440561	0.84355
AT1A1	-0.00296629	0.995782
AT1B1	-0.0425103	0.958939
A4	-0.534832	0.531218
ALDH2	-0.230636	0.633576
HMGN1	0.086592	0.949227
ADT2	-0.277816	0.592826
ISG15	-0.771537	0.150609
PCCA	0.311145	0.623207
PCCB	-0.538687	0.311056
IF2A	-0.200745	0.675256
HMGN2	0.519846	0.73564
ICAM1	0.198818	0.916015
RLA1	-0.0429049	0.966269
RLA2	-0.466133	0.590198
RLA0	0.427313	0.769248
RPC4	-0.51603	0.69582
LA	-0.336321	0.65258
ITB1	-0.241522	0.630845
K1C18	0.127986	0.848849
K2C8	0.908498	0.315979
DCUP	-0.149585	0.826829
INSR	-0.00876696	0.995144
LCK	0.542245	0.902993
AGAL	-0.0887131	0.948445
GELS	0.0759517	0.895946
RB	-0.470092	0.564812
PTMA	-1.37638	0.284174
CDK1	-0.194288	0.78371
ATPB	0.148584	0.751519
IF4E	-0.506287	0.309239
KCRM	-0.0212274	0.987492
ENOA	0.644874	0.217557
PYGL	0.0636552	0.914714
G6PI	0.396246	0.369
DPOLB	0.141945	0.96235
NPM	0.0615876	0.932221
TPM3	0.315963	0.928133
ITAV	0.178637	0.827289
HEXA	-0.102147	0.830173
GDN	0.363954	0.713322
HYEP	0.109209	0.892555
ACBP	-0.0337271	0.986994
LDHB	0.0525075	0.955458
CENPB	-0.796722	0.633576
GPX1	0.473141	0.407298
PGK2	-0.427713	0.59719
PDIA1	0.266889	0.69582
H10	0.271206	0.682139
ACYP1	-0.204976	0.74866
CATD	0.00807066	0.98992
ANXA2	0.201956	0.894328
CAN1	-0.301824	0.453581
TBB5	1.41392	0.252075
SAP	0.264702	0.709225
HEXB	0.0721926	0.927213
CATL1	0.28655	0.830173
PROF1	1.38145	0.221673
APT	0.298332	0.759596
SYEP	-0.0463493	0.916095
CATB	0.129074	0.863067
HS90A	0.0832523	0.875073
GALT	-0.286912	0.916729
HNRPC	-0.27002	0.676737
QCR6	0.00704152	0.996167
LAMB1	-0.597658	0.670137
YES	-0.065824	0.955458
LYN	0.0559858	0.950874
TPM2	0.00397739	0.99741
FUMH	-0.00123322	0.99741
ERCC1	-1.00623	0.693941
SP1	0.156937	0.896317
ANXA6	-0.0749166	0.835449
RHOC	-0.291529	0.619909
DAF	-0.206617	0.915712
4F2	-0.106157	0.785046
BGLR	0.447887	0.666237
PFKAM	-0.0466746	0.942881
HS90B	0.444499	0.493119
SRPRA	0.104067	0.858522
ASNS	0.00875357	0.992277
HEM3	-0.136365	0.836666
ODPA	-0.19484	0.731812
CY1	-0.254857	0.640111
RU2B	-0.0676324	0.946906
MET	-0.125078	0.892813
TRFM	-0.109835	0.939309
RU17	0.366916	0.639421
ITA5	-0.153944	0.769248
NFIC	-0.989008	0.150609
RS17	-0.21611	0.716229
K1C19	0.302202	0.775401
K2C7	-0.00572117	0.995235
GNAI3	0.0420521	0.958679
ANXA5	0.121829	0.886933
K1C16	-1.15472	0.816831
RSSA	0.658217	0.674293
CD63	-0.195438	0.767079
RM03	0.0352789	0.971536
SNRPA	0.0290944	0.967624
ENOG	-0.00346417	0.995235
THIK	-0.0758519	0.890152
SRP19	-0.245609	0.550803
GSTP1	-0.0082429	0.990696
RU1C	-0.403515	0.799082
LEG1	0.0325493	0.975265
DHPR	-0.000164372	0.999373
HMGB1	-0.25045	0.799082
RET1	-1.00235	0.184612
TPM1	0.294543	0.913206
CLCA	0.0723201	0.966269
CLCB	-0.522758	0.702952
ANXA4	-0.136939	0.813271
CN37	-0.135305	0.751519
HMOX1	0.958098	0.136439
DLDH	-0.176623	0.74668
ROA1	-0.00876309	0.995144
RU2A	-0.206635	0.727889
CATH	0.0827576	0.950874
COX6C	1.06578	0.361206
TACD2	-0.0398984	0.952403
PARP1	-0.0636333	0.87885
DPOLA	0.183192	0.931006
IFIT2	-0.1906	0.943198
IFIT1	0.41474	0.619909
FURIN	-0.0340723	0.981106
LKHA4	-0.0158764	0.981106
ALDOC	0.811686	0.136439
UCRIL	-1.27166	0.132363
POTEJ	0.257837	0.950874
TPC2A	-0.426281	NA
ST1A3	-0.226474	0.869088
HS71A	0.133826	0.864244
CALM1	-0.387794	0.780885
RPAC2	-0.038224	0.962821
ZTRF1	-0.245702	0.931948
ADX	-0.30358	0.897116
RAP2A	0.611797	0.644676
RO60	-0.211699	0.640111
LYAG	0.116156	0.838953
RRAS	-0.0232279	0.978585
HLAC	0.381058	0.491178
ARAF	-0.777408	0.619441
H14	0.947094	0.838953
ODP2	0.0810581	0.886933
PTPRF	-0.116948	0.816843
NR2F6	-0.16263	NA
THIO	1.22123	0.315979
COX5B	0.309454	0.799082
PPGB	-0.297757	0.833476
MGST1	-0.254679	0.693941
TAU	-0.423277	0.669091
KAP0	0.121064	0.881925
ESTD	-0.255973	0.619909
CH60	0.246231	0.644548
CLUS	0.138956	0.903301
BIP	0.489761	0.453581
LAMC1	-0.466028	0.571971
PPAL	0.599251	0.658551
HSP7C	0.116943	0.864244
GTR1	-0.609085	0.34654
GTR3	-0.825555	0.493119
EPB41	-0.202026	0.742979
UMPS	0.127349	0.752426
ODPB	-0.0989995	0.868874
ODB2	0.463577	0.373684
PYGB	0.179612	0.716229
PYGM	-0.115625	0.899286
RALA	-0.0516126	0.93954
RALB	-0.0916205	0.930412
LAMP1	0.503741	0.738807
ACADM	-0.0133502	0.981514
TOP1	-0.281482	0.544947
TOP2A	-0.225091	0.749147
G6PD	-0.0892889	0.884335
UBL4A	0.17275	0.927914
PYC	-0.19949	0.828982
C1TC	-0.076237	0.884335
MPRI	-0.334362	0.485098
ADHX	-0.0435457	0.940269
PRPS2	-0.0488863	0.967655
PABP1	0.20363	0.762036
PCNA	-0.142164	0.82896
HARS1	-0.299124	0.619909
CO6A1	-0.263692	0.681506
ADT1	-0.05534	0.971139
ADT3	-0.122477	0.912868
IMDH2	0.00576239	0.995092
TPR	-0.288514	0.393125
KCRB	-0.138197	0.833476
ANXA3	0.226092	0.669091
KCRU	0.268653	0.669091
ODBA	-0.072865	0.927869
ACTN1	-0.0646276	0.927213
CADH1	-0.14442	0.81774
SRC	0.164886	0.782803
PEPD	-0.0439485	0.967832
XRCC6	0.0615033	0.914714
XRCC5	0.191712	0.693741
UNG	0.173814	0.886763
COX41	0.155635	0.892555
LAMP2	-0.898411	0.654081
RINI	-0.193963	0.751519
CY24A	-0.529794	0.69171
CSPG2	-0.158935	0.925346
AT1A3	-0.814447	0.731475
EF2	0.0496841	0.911108
K1C10	0.158726	0.947947
K1C13	-0.486644	0.523349
K2C5	-0.741694	0.824014
PDIA4	-0.0688581	0.920645
P4HA1	0.139485	0.830109
TCTP	-0.0799956	0.934061
HEM2	0.353766	0.751544
HLAE	2.03482	0.112926
PLST	-0.175962	0.640111
ACPH	-0.00174624	0.997086
ETFA	-0.129835	0.804495
GYS1	0.440031	0.37886
KAP2	0.043091	0.961811
ENOB	-0.0325811	0.990696
T2FB	0.118843	0.896317
CD59	-0.327376	0.682139
MTDC	-0.251631	0.84355
MIF	0.218994	0.804495
GLU2B	-0.301717	0.644676
FPPS	-0.0121827	0.985202
TRI27	-0.982584	0.448945
CX7A2	-0.266113	0.837828
AK1A1	0.0377868	0.964907
KPYM	0.0631796	0.941461
ACYP2	-0.629536	0.489997
ENPL	-0.282211	0.488081
CCNB1	1.1362	0.343554
MYL6B	-0.166134	0.939515
IDE	-0.292003	0.495132
CX6B1	-0.145786	0.878339
PO2F1	-0.154014	0.912093
HNRPL	-0.199099	0.669091
SYDC	-0.10483	0.850401
PLAK	-0.0910051	0.885993
QCR7	-0.364976	0.494351
GLNA	0.688836	0.502422
ALDR	-0.43718	0.592798
PVR	-0.287078	0.816268
RAC2	0.00537453	0.995235
ERF3A	0.0289775	0.971536
PGAM2	-0.653113	0.745479
EZRI	0.272401	0.751519
UCHL3	-0.384681	0.530916
FOSL1	-0.936141	0.410252
FOSL2	-0.515803	0.544923
AREG	-1.21784	0.37886
MCP	-0.143505	0.940269
NDKA	0.179733	0.892555
NQO1	0.290544	0.788422
GNS	-0.275686	0.693941
PHKG2	-0.676848	0.847819
RS2	-0.239408	0.678262
DESP	-0.0481486	0.91294
RFA2	0.128546	0.892273
COX7C	-0.560361	0.644676
CD44	-0.0611682	0.93954
NQO2	0.220974	0.836401
H2AX	-1.00101	0.373684
ITB4	-0.0717045	0.838953
ACADS	0.175183	0.824014
CREB1	0.436191	0.468106
BGAL	-0.214456	0.630272
PP2BB	0.616568	0.799082
NCK1	-0.483919	0.734554
GCFC2	-0.620924	NA
H12	0.518983	0.898086
EPCAM	-0.335851	0.309239
NCPR	0.213549	0.69171
GBB3	-0.299774	0.693941
FER	0.27342	0.847766
AT2A2	-0.265788	0.637632
PLCG2	-0.249508	0.739214
FAAA	0.0235621	0.971536
STMN1	-0.347673	0.679911
YBOX3	-0.242811	0.732364
ZNF24	-0.238748	0.93869
ZKSC1	-0.684251	0.619441
NAGAB	-0.0767598	0.927213
HSP76	-0.0666521	0.971536
HMGA1	-1.32738	0.20255
TMM11	-0.151129	0.895442
AATC	-0.0594665	0.931948
KPCA	-0.54386	0.749147
JUNB	-0.208275	0.841888
ITA2	-0.256606	0.485098
UBF1	-0.142193	0.833718
JUND	-0.180213	0.872716
NDUB7	-0.505322	0.376968
KAPCA	-0.273563	0.7261
CAN2	-0.171785	0.725668
CEBPB	-0.379586	0.87885
HLAG	-0.0163546	0.992016
PTN2	-0.459948	0.69582
PYRG1	-0.184885	0.751519
DDX5	0.288083	0.568648
PFKAL	-0.113423	0.850791
SAP3	0.614306	0.716229
LEG3	-0.0178072	0.980883
PRS6A	-0.108974	0.799873
TCPA	-0.172926	0.751519
PTN1	-0.259877	0.666213
IBP2	-0.133652	0.90362
ERCC2	-0.442947	0.804495
RL35A	1.25281	0.311056
ITB5	-0.469286	0.553022
ARF4	-0.243109	0.687354
RL7	0.180315	0.821604
VINC	-0.106286	0.838953
PTPRA	-0.09297	0.920645
SON	-0.377524	0.425846
NELFE	-0.0227256	0.977064
RL17	-0.097141	0.894236
PGAM1	-0.0397604	0.953312
RCC1	0.0186298	0.980727
ATF1	-0.362241	0.824014
DNLI1	-0.350366	0.619909
ATP5J	0.437104	0.81774
XRCC1	-0.155598	0.88751
K1C15	-0.229161	0.766374
AMD	-0.104692	NA
PLCG1	-1.22396	0.493134
LFA3	0.0752487	0.911964
NUCL	0.317615	0.571971
HXK1	-0.0587132	0.934319
RPB3	0.222561	0.78371
RPAB1	-0.0524204	0.948524
NDUV2	0.315803	0.619909
ERCC3	-0.628815	0.780885
RO52	-0.180078	0.892665
E2AK2	-0.0836901	0.91294
SPEE	-0.206687	0.693941
CSK22	-0.2737	0.640111
RXRA	-0.0899696	0.947947
ITIH2	0.872234	0.67927
NFKB1	-0.176445	0.814291
TYPH	-0.106745	0.892555
AT2B1	-0.0175844	0.980883
IF2B	-0.260958	0.568648
ANXA7	-0.141798	0.805012
TBP	-0.360817	0.890284
BTF3	-0.0283436	0.971536
RAB3A	-0.188624	0.69582
RAB3B	-0.20804	0.780885
RAB4A	-0.460777	0.751544
RAB5A	0.06608	0.931006
RAB6A	-0.0172102	0.980883
PSB1	0.115138	0.876457
MPRD	-0.344308	0.37886
ATP4A	0.268499	0.788422
COX5A	-0.724463	0.221673
LMNB1	0.103087	0.916139
PZP	0.747628	0.639421
ICAL	-0.368159	0.508273
IMDH1	0.0184503	0.977167
RASA1	-0.113254	0.93954
PTMS	-0.948128	0.427523
CD11B	-0.223527	0.734554
VATB2	-0.145514	0.804495
VATC1	-0.605504	0.309239
CSRP1	-0.2997	0.631281
FLNA	-0.129014	0.816843
AOFA	0.069571	0.958642
ACOHC	0.0360483	0.958939
SYT1	-1.62957	0.315979
SCF	-1.11588	0.37886
5NTD	0.0201987	0.971831
MK	-0.291471	0.693941
VDAC1	-0.0979784	0.890152
SDHB	0.315934	0.565659
CD9	0.415757	0.799082
ODBB	-0.755999	0.666213
COMT	-0.113727	0.911394
TGM2	0.0402172	0.971536
MUTA	0.247458	0.664882
OSBP1	-0.134845	0.778831
PIMT	0.178158	0.776188
FBRL	-0.147943	0.84355
RS4Y1	-0.531849	0.59719
PUR2	-0.268311	0.559954
CADH3	-0.239074	0.868874
PUR6	0.107374	0.887251
SCP2	0.191216	0.732364
UBA1	-0.110731	0.837356
NDKB	1.01192	0.464154
ENPP1	0.226941	0.937003
ADRO	0.0642518	0.93954
KAPCG	-0.0957235	0.95747
ROA2	0.0347538	0.971536
RFX1	-0.10748	0.93954
CBL	0.0254078	0.980883
KAPCB	-0.550184	0.468106
QCR2	-0.0734678	0.931006
HEMH	-0.039306	0.958939
TCEA1	-0.00616478	0.995144
ITA6	0.013633	0.980883
SFPQ	0.0416391	0.958939
TBG1	0.567338	0.872534
PPIB	0.444985	0.539453
MAOM	-0.170112	0.714681
SYWC	0.14284	0.816268
RS3	0.185355	0.720813
GCSH	-0.437425	0.646702
KS6B1	0.122322	0.922527
PTPRE	-0.852151	0.684404
PTPRG	0.117433	0.95747
SP100	-0.69009	0.256242
CRCM	-0.863552	0.332868
NFYA	-0.0074674	0.996455
SAHH	0.198513	0.716229
COF1	-0.65522	0.493119
IF4B	-0.0368006	0.971139
AT2B4	0.0820891	0.927869
DGKA	0.0927308	0.940269
CPT2	-0.0768556	0.925346
KTHY	-0.128439	0.827289
RIR1	-0.102688	0.799082
CCND1	0.0747515	0.966269
RAE1	0.0154291	0.997086
COT2	-1.34474	0.315979
EF1B	-0.253979	0.751519
AT5F1	0.0296052	0.975265
PPAC	0.522254	0.464154
THIL	0.10581	0.836737
RPB1	0.0876772	0.919616
CDK2	-0.291075	0.539453
ARBK1	0.0418785	0.985038
MCM3	-0.0721516	0.906032
NFYB	-0.552396	0.332548
THTM	0.0410587	0.955458
RS12	0.108803	0.895166
BRD2	0.133661	0.902091
TYY1	-0.707235	0.799082
DNJB1	-0.103572	0.903816
DNJB2	0.16903	0.920645
ATPA	0.2376	0.775401
PSA1	0.0371305	0.961509
PSA2	0.102448	0.88751
PSA3	0.0843529	0.940269
PSA4	-0.190977	0.702952
TNR5	-0.429247	0.760388
ITA3	-0.00221881	0.996455
MOES	0.152193	0.890152
DDX6	-0.125215	0.814291
CTNA2	-0.33832	0.631644
DNMT1	-0.0218502	0.982999
U2AF2	-0.387395	0.502422
RL13	-0.0120775	0.992016
IVD	-0.641113	0.530015
S10A4	1.53363	0.315849
HMGB2	-0.181189	0.911108
PTBP1	-0.0772806	0.912723
SYTC	-0.26001	0.571971
SYVC	0.0951297	0.862378
EF1G	-0.31028	0.59719
TTP	-1.05597	0.687354
FKBP2	0.239383	0.798509
STOM	-0.239819	0.758762
KAD4	0.277982	0.639421
AOFB	-0.0475614	0.914688
1433T	-0.195067	0.780885
MK03	-0.163087	0.846595
MARK3	-0.984337	0.565659
DPP4	-0.552333	0.537836
ARNT	-0.521832	0.795269
RL10	0.41333	0.762422
RFA1	-0.082489	0.890936
APEX1	-0.560808	0.245485
DCK	0.0119183	0.991424
PYR1	-0.0537289	0.920645
CALR	-0.328976	0.393125
MAP4	-0.305416	0.59719
CALX	0.112021	0.864244
P85A	0.800668	0.816268
PSB9	0.078121	0.91294
PSA5	-0.129131	0.841647
PSB4	-0.26709	0.767905
PSB6	0.28927	0.619909
PSB5	-0.101095	0.847819
ABCD3	-0.100459	0.871501
ITPI2	-0.198281	0.681506
NDUS1	-0.14516	0.783441
DPOD1	-0.0366684	0.971811
TEAD1	-0.28511	0.87885
SMCA1	-0.529489	0.544923
MK01	0.0810437	0.951135
GRAN	0.0968118	0.954915
RXRB	-0.359273	0.91294
GRN	0.280753	0.817787
AMPL	-0.0680488	0.911108
T2EA	-0.329394	0.693941
T2EB	0.101201	0.966092
TPP2	-0.356769	0.516118
IMPA1	-0.158801	0.812797
EPHA2	-0.196932	0.751519
EPHB2	0.23131	0.927869
PTN6	-0.0493431	0.939241
SHC1	0.0295168	0.987149
3MG	0.203821	0.868874
RABP2	-0.10459	0.894328
TKT	0.156058	0.81774
RBMS1	0.189938	0.93194
PML	-0.0548854	0.919616
EF1D	-0.188334	0.780885
MARCS	-0.719842	0.3576
GNA11	-0.0710891	0.928733
AL4A1	-0.145969	0.799082
ERP29	0.297881	0.697674
PRDX6	0.0387746	0.966269
BLVRB	-0.18812	0.799082
PRDX5	-0.0643744	0.914536
DOPD	-0.128483	0.896317
PRDX3	0.65726	0.453087
ATPD	-0.327211	0.631281
RL12	-0.239279	0.679911
ECHM	-0.0881946	0.899286
KCY	-0.272492	0.750074
PEBP1	-0.0415098	0.951709
PDIA3	0.106654	0.890936
2AAA	0.0548607	0.916015
CDC27	-0.0118671	0.995144
PPIF	0.187431	0.869088
NKTR	-0.151966	0.966269
NMT1	-0.0360324	0.967655
HMOX2	-0.104994	0.884072
PURA2	-0.245272	0.693941
AMRP	0.133582	0.890949
PUR8	-0.126197	0.780885
KPYR	-0.7271	0.793201
CLIP1	-0.031343	0.980236
SORCN	-0.11794	0.881925
ILEU	0.183191	0.751519
CTR1	-0.0701714	0.937003
AL1B1	-0.0805744	0.925346
RPB2	0.153715	0.698994
NTR1	-0.852293	0.539453
SDHA	-0.229719	0.600796
GDIA	0.00488709	0.995092
METK2	0.0943147	0.884205
KAP3	-0.289913	0.799082
CPSM	0.091353	0.905585
RIR2	-0.125625	0.870031
SDC4	-0.814131	0.336518
TIA1	0.0035906	0.99741
DNJA1	-0.234041	0.671008
AKT1	-0.0825061	0.918387
QCR1	-0.144453	0.799082
3HIDH	-0.180353	0.796334
PUR9	-0.0508895	0.941461
HNRH3	-0.000378058	0.998738
HNRH1	-0.0574077	0.943497
1433B	-0.900373	0.20255
1433S	0.175834	0.864244
STIP1	0.329093	0.468106
S10AB	0.120105	0.864244
PRDX2	0.128385	0.906125
ARRB2	-0.481205	0.551858
CDD	-0.194038	0.74866
DCTD	-0.0991927	0.937003
P5CR1	0.186534	0.762422
GBP2	-0.0428759	0.982297
ELF1	-0.157062	0.954915
TF2H1	-0.991124	0.640111
STX2	-0.176797	0.868874
CGL	-0.462275	0.307731
RL9	-0.275137	0.742852
ACSL1	-0.50603	0.761276
KINH	-0.164244	0.781679
CSTF2	-0.293558	0.751519
DUT	-0.500646	0.464154
MRP1	-0.271161	0.571971
CKS2	-0.0159465	0.995144
ABCD1	-0.199166	0.928955
MA1A1	0.200584	0.927869
MCM4	-0.0198657	0.977888
MCM5	-0.192896	0.640111
MCM7	-0.00903143	0.992016
GALNS	-0.113534	0.950874
GLYC	-0.0364122	0.969778
GLYM	-0.0285154	0.958939
HYES	-0.337504	0.739214
HS71L	0.199754	0.951754
HSP74	-0.0713535	0.919039
MPI	-0.290184	0.65258
GPC1	0.0582463	0.970032
PROF2	-0.268056	0.780885
CTNA1	-0.114856	0.81774
CTNB1	-0.0526009	0.942738
PHB1	0.0676807	0.884335
SPB6	-0.0516863	0.948524
MERL	-0.221932	0.919616
RADI	-0.199495	0.736695
RFA3	-0.0287793	0.971536
RFC4	0.276429	0.664882
RFC2	-0.0188988	0.975647
RFC1	-0.266841	0.523349
RL22	0.00770787	0.992644
T2FA	-0.0882869	0.914536
SPRE	0.0365548	0.967655
ADML	-0.523874	0.753566
IDUA	0.062009	0.97577
K1C9	0.195096	0.948647
IRS1	-0.17474	0.895946
GDE	-0.171873	0.731572
MYH9	0.11763	0.872534
MYH10	-0.23035	0.595096
COPB2	-0.178755	0.62277
ACTN2	-0.0219321	0.980883
SOAT1	-0.725629	0.507369
ADDA	-0.295355	0.78371
BASI	-0.127499	0.838953
FUS	0.942971	0.435345
NU214	0.0698242	0.929597
DEK	-0.157125	0.799082
MYH11	-0.312294	0.890152
GLRX1	-0.102182	0.943198
PPM1A	-0.36152	0.708209
K1C20	-0.302508	0.891595
K22E	0.182083	0.949325
HMGCL	-0.114735	0.848306
PRS7	0.0983884	0.780885
ARL2	-0.23011	0.838953
ARL3	-0.311673	0.666217
MP2K2	-0.245916	0.890152
ATPG	0.204728	0.804495
VATE1	0.046069	0.940269
HEM6	0.0327309	0.967076
RL4	0.151027	0.831329
8ODP	-0.345748	0.665182
LONM	0.00335597	0.995144
PGM1	-0.0270074	0.967655
PP1G	0.721605	0.698881
GNL1	-0.0573124	0.943198
SPB5	-0.194134	0.69582
RPB9	0.0314616	0.980883
PEDF	0.921991	0.739214
ODO2	0.147459	0.890152
GMPR1	0.316732	0.780885
GPX4	-0.0382652	0.978611
SRP14	0.171094	0.863308
NUP62	-0.725139	0.281072
HPCL1	-0.475092	0.749147
FDFT	0.257028	0.709339
TAGL2	-0.176203	0.794132
TALDO	-0.124565	0.892813
ETFB	-0.0931028	0.899286
RBMX	-0.177543	0.768927
COIL	-0.17144	0.848306
VKGC	0.0672275	0.967201
LICH	-0.4107	0.869549
VATA	0.175688	0.751519
GRP75	0.0121679	0.9863
IF4A3	0.000595638	0.998189
CDN1A	1.37149	0.751544
RS19	-0.0840997	0.916385
RL3	0.00566443	0.994241
COIA1	0.38185	0.58829
OST48	-0.298836	0.64822
AN32A	0.666849	0.456351
FEN1	-0.363554	0.472837
CAPG	0.0273317	0.971536
TXLNA	-0.37876	0.751519
TCPZ	-0.0379659	0.958939
PSB10	-0.374707	0.837947
PBX2	0.497543	0.751519
RL13A	-0.157625	0.896317
ARL1	-0.636459	0.537758
STAT3	-0.0962557	0.868874
UBP8	-0.0440305	0.971536
MDHC	-0.0634435	0.891595
MDHM	0.173195	0.871756
RFC5	-0.0419506	0.952403
RFC3	-0.156458	0.7261
ECHA	-0.101816	0.879173
IF2G	-0.0864948	0.912093
CETN2	-0.374978	0.751544
EIF2D	-0.282074	0.751544
BUD31	-0.279154	0.69171
NAA10	-0.364103	0.503924
KDM5C	-1.32741	0.0544795
IPP2	-0.381759	0.639421
CSK	-0.0531079	0.946003
GARS	-0.0328393	0.958939
SYIC	-0.103804	0.869088
KPCI	0.850106	0.477441
ACTY	-0.403988	0.516118
ECI1	-0.205283	0.884205
LAP2A	-0.152573	0.760363
LAP2B	0.0280599	0.967624
STAT1	-0.105303	0.873257
STAT6	-0.952339	0.665865
MTREX	-0.0108102	0.987492
PK3CB	-0.00864721	0.995144
MTOR	-0.0169954	0.973839
PI4KA	0.176216	0.916945
EPS15	-0.3886	0.640111
CASP3	-0.0559975	0.981106
RS27	-0.218018	0.803899
HELZ	-0.64581	0.718451
CNDD3	0.323915	0.838953
RBM34	-0.460764	0.694797
LPPRC	-0.0262556	0.955458
THIM	-0.108606	0.93194
RL35	1.39101	0.37886
PCP	-0.489686	0.665865
ECE1	-0.458446	0.751519
LIS1	-0.227484	0.682139
MUC18	-1.45924	0.281072
CACP	-0.129797	0.967655
MATR3	-0.111752	0.87856
MSH2	-0.0975152	0.884335
GPDM	-0.0688008	0.901805
SSRA	-0.187053	0.78942
AL3B1	0.580475	0.87885
RANG	0.233113	0.693941
NAMPT	-0.108266	0.834956
PRS6B	-0.0738349	0.916015
EFTS	-0.121583	0.841647
PPIC	0.594993	0.315849
VDAC2	-0.127993	0.869088
ACDSB	-0.329756	0.537758
CBX5	-0.359554	0.62277
UBP5	-0.195808	0.743031
MK08	0.385707	0.81277
MP2K4	-0.159893	0.84355
KI67	-0.504462	0.189495
KPB2	-0.256768	0.832268
RAGP1	-0.233345	0.713997
RECQ1	0.0360205	0.955084
NOP2	-0.0751096	0.916038
ATRX	-0.586501	0.65258
CRK	-0.0283793	0.971139
CRKL	-0.258411	0.630845
IF2M	0.0607838	0.951068
BAG6	-0.172689	0.732364
NSF	-0.160753	0.67927
CDN1B	-0.538695	0.669091
NOTC1	0.177087	0.951709
MP2K3	0.0649622	0.940212
BRCC3	-0.430479	0.69582
RL27A	0.258725	0.78446
RL5	0.02917	0.971536
RL21	-0.27245	0.648922
RL28	0.0881806	0.947947
RS9	0.0982779	0.942047
RS5	0.282309	0.788422
RS10	-0.51014	0.804495
MAP1B	0.824841	NA
GNPI1	-0.0241222	0.978785
NEDD4	0.152122	0.93954
YAP1	-0.556339	0.615409
UTRN	-0.524213	0.681506
IQGA1	-0.0599967	0.923348
GLYG	0.365467	0.681506
STT3A	-0.0353405	0.949325
PA24A	-0.504053	0.899286
RPGP1	-0.448508	NA
CAZA2	-0.242597	0.59719
CAPZB	0.05903	0.940269
IF1AX	0.135892	0.928563
AL1A3	-0.0845776	0.890284
SYQ	-0.0207401	0.971536
RL29	0.13536	0.956064
UCRI	-0.468443	0.393125
ATPO	0.0430761	0.942738
PPCE	-0.162836	0.760941
MAOX	-0.260899	0.78942
IREB2	0.376378	0.767905
RFX5	-0.167486	0.972897
PI42A	-0.412989	0.676737
COPD	-0.0619969	0.934167
LSS	0.0449289	0.934319
PP2BC	-0.225141	0.878299
GSH1	0.0426121	0.93194
GSH0	-0.204729	0.796594
CD151	-0.1646	0.940125
TPC10	-1.30304	0.511334
PSMD8	-0.233891	0.788422
PRC2A	-0.218673	0.718352
GSHB	0.106449	0.890152
TCPE	-0.143118	0.750403
PTSS1	0.117534	0.914536
HSP13	-0.215504	0.919541
KC1A	-0.0815979	0.925135
KC1D	-0.263499	0.847819
IDHP	-0.00958864	0.987492
PIPNB	-0.225485	0.679911
AGRE5	-0.463775	0.315979
DPOD2	-0.142438	0.905424
MRP	-0.537445	0.553022
PAXI	-0.327868	0.615068
NR2C2	-0.408209	0.828684
AL9A1	-0.0833652	0.884335
RL34	0.0185797	0.987149
RPIA	-0.107479	0.896161
LMAN1	0.260404	0.714384
NASP	-0.352384	0.610072
FAS	0.044923	0.946332
FNTA	-0.194079	0.81774
FNTB	0.206847	0.895442
DHYS	-0.0050509	0.995079
TCPG	-0.123391	0.776188
RM19	-0.281158	0.769248
ARRB1	0.817647	0.553022
EFTU	-0.0306065	0.961811
AL7A1	-0.0772432	0.896317
UB2R1	-0.381455	0.883176
INPP	-0.478491	0.481809
SRP09	-0.751281	0.167666
PCY1A	-0.0114346	0.995235
SYAC	-0.0162362	0.980883
SYCC	0.0135205	0.983034
SYHM	0.177586	0.767079
SYSC	-0.184426	0.766374
PPM1F	0.912754	0.612396
PRI1	-0.821003	0.716329
PRI2	-1.01746	0.393125
KC1E	-0.192927	0.920685
CTCF	-0.130362	0.881844
PSB3	-0.111154	0.891151
PSB2	0.26927	0.718792
MCM2	-0.197299	0.751519
ACADV	-0.160381	0.759596
YLPM1	-0.363353	0.637286
VPS41	-0.111632	0.955458
TMEDA	0.103489	0.91294
RBM25	-0.187046	0.751846
NUMB	0.0363947	0.980883
CLK1	1.28387	0.281072
CLK3	-0.136388	0.940269
PSN1	0.00158385	0.99741
EI2BB	0.0714663	0.955062
HINT1	0.341228	0.766374
FHIT	0.690692	0.539453
NU153	-0.0306728	0.966269
RBP2	-0.208912	0.566292
TSC2	0.115593	NA
NDUV1	0.00507066	0.994155
GSK3A	-0.0108114	0.987492
GSK3B	-0.362182	0.579895
TAF6	-0.684997	0.609283
5NTC	-0.0078027	0.992395
SPS1	0.0200911	0.971731
MTHFS	-0.801105	0.496621
GUAA	-0.214922	0.62277
DNLI3	-0.0172924	0.980575
CDN1C	0.360092	0.750659
MRE11	-0.0781749	0.944353
GNAQ	-0.10486	0.908441
IDH3A	-0.0491341	0.947947
ST1A1	-0.258285	0.916729
CRIP1	-0.0993288	0.987492
MMP14	-1.16767	0.516118
PPOX	0.075526	0.971872
GDIB	-0.0262687	0.968726
EMD	0.0292459	0.971139
CPT1A	-0.131762	0.702952
SPB9	0.0763663	0.907408
SERPH	-0.140425	0.818141
ERF	-0.0270543	0.986844
VASP	0.0122538	0.986203
DYN2	-0.0899673	0.868874
MAP2	-0.140717	0.833718
AP4A	-0.640777	0.397768
CDK7	-0.214787	0.796334
KNTC1	0.191554	0.931948
CDK9	0.158328	0.769248
LRBA	-0.19884	0.593994
BCAM	-0.290704	0.671226
PPT1	-0.152627	0.911728
RL14	-0.0182395	0.981106
TCPQ	-0.0636569	0.916945
TCPD	0.000461788	0.998315
AT1A2	-1.3605	0.643952
ANX11	-0.211334	0.701532
PAPOA	-0.365074	0.619909
FXR1	-0.210164	0.69582
FXR2	0.324371	0.69582
RAB5C	0.00706639	0.992395
RAB7A	-0.160486	0.769248
RAB9A	-0.594918	0.57972
RAB13	-0.110841	0.885146
RB27A	-0.141625	0.967655
FABP6	-0.7814	0.608218
PLCD1	-0.11717	0.925276
RT29	-0.175882	0.816843
DUS3	-0.00370636	0.995235
MMP15	0.501093	0.828982
SMCA4	-0.0963555	0.90957
IDH3G	0.297884	0.693941
GALK1	-0.0804346	0.896317
SSRD	-0.0929297	0.898127
BAP31	-0.350401	0.732364
TPMT	0.447012	0.69582
MECP2	-0.0862565	0.950874
HCFC1	-0.139198	0.799082
CAV2	-0.349983	0.671519
AL3A2	-0.11558	0.818141
SSDH	-0.0880829	0.934061
DHB4	-0.113627	0.858624
PSMD7	0.236477	0.718352
SUOX	-1.10524	0.18381
SPHM	-0.017816	0.992016
UBP11	-0.0394795	0.949451
CLCN7	0.466621	0.745479
DYLT3	0.453154	0.738122
VAMP7	0.0878727	0.936588
KS6A3	-0.0741411	0.927914
HDGF	-0.205976	0.738807
CCNH	-0.676965	0.468106
MAT1	-0.135562	0.961509
UB2E1	-0.270706	0.892555
NDUA8	-0.0542406	0.953312
ROA3	-0.104055	0.930128
6PGD	-0.108566	0.850791
HNRPM	0.0126405	0.979791
IMA1	0.0514793	0.94795
IMA5	-0.0411899	0.958679
NCBP2	-0.088137	0.917829
GDS1	0.0193425	0.98546
RPAB3	-0.101942	0.885146
GDIR1	0.321372	0.751519
AGFG1	-0.216208	0.760363
HNRPF	0.0272225	0.971536
STAT2	0.409557	0.871293
MSH6	-0.2449	0.619909
KIF11	-0.674508	0.637286
VAV2	-0.19793	0.780885
RIDA	-0.0537067	0.953312
SPSY	0.282752	0.7261
HXK2	-0.190099	0.713322
RM12	-0.33078	0.80804
THOP1	-0.0784014	0.899286
CAZA1	-0.241423	0.59719
HMGA2	-0.367069	0.717304
CRIP2	-0.0906908	0.920021
NUP98	-0.270517	0.453087
BIEA	-0.169431	0.799082
TXTP	-0.224397	0.619909
PPP5	-0.21105	0.780885
PLK1	-0.253516	0.896161
ARFP2	-0.107477	0.899286
ARFP1	-0.159774	0.760388
NUBP1	-0.318249	0.693741
ACLY	-0.10202	0.831329
MAP11	-0.251561	0.616435
SUCA	-0.195299	0.774259
MVD1	0.0816366	0.896164
PGTB1	-0.187072	0.927869
PGTB2	-0.101347	0.942751
COPB	0.100924	0.85818
COPA	-0.110397	0.832073
CATC	-0.171187	0.824014
CLH2	-0.202978	0.882857
AP3M2	-0.201236	0.926944
AP2S1	-1.9005	0.421073
CCHL	-0.245355	0.648262
PTTG	-0.0316154	0.987492
RPAB4	0.635665	0.833494
MOT1	-0.356065	0.589767
IST1	-0.631805	0.539453
SC24C	0.00985089	0.987492
TCP4	-0.00495058	0.995144
DPOG1	-0.00514105	0.99786
ICLN	-0.776202	0.619909
SYRC	0.0594922	0.927869
ATX3	0.323065	0.84355
ATN1	-0.996825	0.619909
TERF1	0.102622	0.943497
SYYC	0.109228	0.850791
UBP14	-0.147659	0.78942
AAKG1	0.274217	0.890936
HSP72	-0.388051	0.646702
AT1B3	-0.230945	0.640347
RD23A	-0.599108	0.750403
RD23B	0.319408	0.671858
EPHB3	0.693742	NA
ANAG	0.264816	0.697718
KAD2	-0.2539	0.780885
GYS2	0.0620532	0.987492
P5CS	-0.101474	0.852079
SNAA	-0.529089	0.150609
IF5	-0.220748	0.666213
S12A2	-0.0876193	0.934061
PSMD4	-0.375167	0.37886
DRG2	-0.0617019	0.967624
XPO2	-0.0620396	0.886519
BI1	0.297092	NA
TERA	-0.000784857	0.99786
MFAP1	-0.0295005	0.971536
ECHB	-0.0577396	0.928133
MANF	-0.275688	0.644548
AFAD	-0.281351	0.712388
ELL	-0.152671	0.940212
NP1L1	0.0538629	0.943497
CASP7	-0.167612	0.912069
CASP6	-0.32115	0.716229
ADK	-0.109114	0.895946
DSRAD	-0.0135	0.980883
LAMB2	0.828312	0.473893
TPD52	0.107287	0.916945
SEC13	-0.520588	0.468106
NH2L1	-0.160247	0.835317
PSA	0.00348432	0.995235
ALR	-0.463767	0.799082
HNRH2	-0.0179089	0.981106
SCOT1	-0.232005	0.639421
EIF3B	-0.184132	0.681506
BID	-0.253473	0.862648
ATPK	-0.070421	0.927914
NDUV3	0.0750362	0.971536
RRP1	-0.263019	0.718352
SYMC	-0.213448	0.626989
ARP19	-0.575514	0.880503
MAZ	-0.435962	0.916945
DPOE2	1.23835	NA
ATP68	-0.296873	0.813789
ATP5I	0.457811	0.554925
IF6	-0.25518	0.651679
CTBP2	0.016798	0.977135
NDUA6	0.809382	0.639421
PEX3	0.610379	0.78942
DHB7	-0.384837	0.748555
BCAR1	-0.226208	0.925262
STX17	-0.684774	0.751519
CF298	-0.45512	0.780885
WDR4	-0.927736	0.592826
TMM33	0.354555	0.769248
SYJ2B	-0.216813	0.742979
GEMI4	-0.384349	0.493119
PCBP3	0.713843	0.375254
RAB38	-0.268905	NA
RAB25	-0.0097217	0.992395
NU107	-0.117574	0.831329
GSDMD	-0.653033	0.311646
SELB	0.0866271	0.954915
EPIPL	0.0328948	0.949451
MTPN	-0.17157	0.884335
YBEY	-0.490077	0.609707
ARPC4	-0.267313	0.681506
CD81	-0.28755	0.665865
TPIS	0.46243	0.453581
EIF3E	-0.168589	0.799082
SC61B	0.016075	0.971872
PTEN	0.194727	0.912723
PP4C	-0.000481911	0.99912
UB2G2	0.448708	0.813901
MYL6	0.079138	0.931006
RAC3	0.0512943	0.942621
IF4A1	0.128049	0.837947
RS20	0.314466	0.69582
PRPS1	-0.75699	0.281072
PSA6	0.0423146	0.947947
S10AA	-0.561304	0.804495
CDC42	-0.0379295	0.971536
DEST	-0.790387	0.239424
GMFB	-0.181186	0.756421
RAB8A	-0.0859709	0.928563
SPCS3	-0.1775	0.799082
SRP54	-0.0188622	0.971536
RAB4B	0.0133364	0.995144
RAB2A	-0.089731	0.916585
RAB5B	0.0442802	0.958679
CKS1	0.329914	0.899023
RAB10	-0.861734	0.315979
UBC12	-0.20958	0.816268
UBE2K	-0.344562	0.512823
UBE2N	0.148428	0.818198
RAB14	-0.0622575	0.916945
ARP3	-0.250341	0.619441
ARP2	-0.0910441	0.886735
ACTZ	-0.0246406	0.971536
CSN2	-0.112232	0.818141
ABCE1	-0.157635	0.725668
RAP2B	0.0681034	0.927869
MAX	-0.244423	0.911108
RS3A	0.740696	0.34463
RL26	-0.254044	0.856072
PSME3	-0.295807	0.644676
RL15	0.19821	0.896677
RL27	-0.20096	0.707253
VA0D1	-0.191014	0.760363
PHS	0.476924	0.802353
RL37A	-0.167793	0.781679
RHOA	-0.299936	0.751519
NAA20	-0.220711	0.761276
CH10	0.324492	0.876493
S61A1	-0.0017146	0.99741
PFD3	-0.427871	0.361206
STXB1	-0.25165	0.746528
B2MG	-0.187781	0.877688
DAD1	-0.0224002	0.987136
NPC2	-0.0729453	0.929097
COPZ1	-0.198239	0.81774
SUMO2	-0.545573	0.608361
UFM1	-0.0780789	0.914536
DCAF7	-0.209125	0.658551
WDR5	-0.306483	0.612597
AP1S1	-0.19757	0.794132
NTF2	-0.0216646	0.980575
HNRPK	0.204204	0.697718
1433G	-0.186536	0.713322
RRAS2	-0.0422029	0.967201
RS7	1.31706	0.235107
PP1A	-0.0524468	0.956091
PP1B	-0.145465	0.805012
NCS1	-0.808159	0.281072
PRS4	-0.189392	0.717936
PRS8	-0.0466779	0.94533
RS8	0.17491	0.794913
RS15A	0.732099	0.639421
RS16	0.348884	0.779623
UB2G1	-1.2421	0.630845
UBE2H	-0.237601	0.780885
1433E	0.0706965	0.940269
RS14	0.143845	0.904927
RS23	-0.572958	0.421073
RS18	0.178289	0.828665
RS13	0.352273	0.619909
RS11	0.0890979	0.916095
RUXE	0.156176	0.830668
RUXF	-0.0341463	0.981514
LSM3	-0.21637	0.73564
LSM6	0.0401646	0.964907
SMD1	-0.309488	0.658551
SMD2	-0.192681	0.835586
SMD3	-0.258992	0.668905
ARF6	-0.249603	0.761616
PRS10	0.0332177	0.961265
SELT	-0.0766071	0.930698
TBPL1	-0.0474013	0.977633
RL7A	0.0755148	0.931948
RPB7	0.114228	0.93954
ERF1	-0.274461	0.544311
CNBP	-0.116988	0.914536
YPEL5	-0.426764	0.827289
RS4X	-0.0286417	0.980883
PP2AB	0.0709725	0.943497
RHOB	-0.709881	0.281072
RL23A	0.241711	0.780885
RS6	1.00433	0.393125
VISL1	-0.351167	0.507369
H4	2.08122	0.375254
RAB1A	0.0985264	0.898083
RAN	0.298824	0.814291
RL23	0.720071	0.70801
RAP1A	-0.293259	0.693941
RS15	0.20024	0.873033
RS24	0.372191	0.751519
RS25	1.26202	0.49598
RS26	-0.223528	0.640111
RS28	1.9013	0.221673
RS30	1.05153	0.853117
GBB1	-0.181969	0.782821
RPAB5	-0.439854	0.794913
RBX1	-1.04059	0.421073
GBB2	-0.254495	0.713997
RL30	-0.167701	0.914536
RL31	-0.199802	0.759596
RL10A	0.0774843	0.954915
RL32	0.148149	0.927213
RL11	-0.0668828	0.956091
RL8	1.11668	0.393125
PPIA	0.801878	0.565659
FKB1A	-0.480849	0.69582
RS27A	0.0512619	0.958939
GRB2	-0.130623	0.850791
TRA2B	-0.0329745	0.975265
RAC1	0.0590237	0.93954
AP2B1	-0.117908	0.873257
VAMP2	0.322931	0.838953
GNAI1	0.0839318	0.914536
CANB1	-1.04093	0.140002
1433Z	0.194342	0.884335
UBE2B	-0.404247	NA
2ABA	-0.0674996	0.93954
SUMO1	-0.0620093	0.966274
DYL1	0.0225064	0.985038
DYLT1	-1.35102	0.112926
RL38	0.245744	0.850791
SKP1	-0.165704	0.868874
RS21	0.288367	0.760363
IF5A1	-0.811952	0.658551
RACK1	0.308172	0.640111
SPT4H	0.567469	0.828684
UBC9	-0.00600802	0.995144
TYB10	1.00246	0.738807
PP2AA	-0.0455447	0.949451
YBOX1	-0.311984	0.714384
SC11A	-0.169571	0.900277
CSK2B	-0.212712	0.751519
TPM4	0.559534	0.608218
UB2L3	0.19153	0.872534
ACTS	1.74247	0.824014
TBA4A	-0.137816	0.84355
TBB4B	-0.0211335	NA
CSK21	-0.701712	0.78371
PA1B2	0.0418663	0.980883
HBA	0.415423	0.568629
CXAR	-0.334805	0.717075
NOP14	-0.567699	0.34463
IGBP1	-0.494563	0.507369
SERB	0.583721	0.493134
RBM6	-0.164342	0.890152
IF4G2	-0.0861332	0.881925
RPP38	-1.26604	0.256242
RPP30	0.285249	0.760388
GTF2I	-0.144571	0.7261
DLG4	-0.283694	0.832001
PI42B	-0.407235	0.789223
SRPK2	0.216127	0.907662
KC1G2	0.0699589	0.958939
TCPB	-0.0612226	0.931006
RAE1L	0.0173359	0.980553
GSTO1	0.0439826	0.96235
PRKDC	-0.0496283	0.90362
ADA17	-0.191658	0.895166
SRPX	0.0137293	0.993262
ARGI2	-0.88129	0.549751
ELF3	-1.59069	0.0544795
NTH	-0.144129	0.93954
IN35	-0.179003	0.850791
NUCB2	-0.51373	0.584265
TMF1	0.626043	0.507369
RT22	0.178002	0.768677
RT25	-0.293763	0.714384
RT10	-0.325635	0.644676
RT35	-0.275161	0.666213
RT05	-0.491154	0.507369
KGD4	-0.155313	0.816831
RT11	-0.302345	0.788422
RT15	-0.285777	0.669354
RT21	-0.0436494	0.96235
RT34	0.0350453	0.971536
RT06	-1.12444	0.315979
RT09	-0.206592	0.701532
HMGN5	-0.517355	0.622052
SARNP	-0.116162	0.878299
COG7	-0.390543	0.693741
RL24	0.432895	0.742852
TXN4A	-0.828007	0.496621
CBX1	-0.0555759	0.956985
SMAD3	-0.225535	0.777959
ARF5	0.0469567	0.953312
ERH	-0.0819344	0.966269
RHOG	-0.258273	0.693941
RL19	0.390011	0.704116
SRSF3	0.51016	0.477441
FOXK1	0.818448	0.37886
CCZ1	-1.32008	0.714681
PGBM	0.751198	0.62277
[truncated: 3,378 more rows]

## Sheet: 12-Hours
12-Hours
Protein	log2FC	adj.pvalue
44986	0.111139	0.804294
44987	-0.47938	0.713491
45171	0.0623101	0.891561
45175	0.36302	0.440231
45176	0.00672256	0.988884
45177	-0.259988	0.493732
45178	-0.157395	0.682351
45179	-0.470481	0.198527
45180	-0.194463	0.707775
45184	-0.0946317	0.86923
1433B	-1.17806	0.0237732
1433E	0.139386	0.801618
1433F	0.553597	0.336356
1433G	-0.234356	0.440904
1433S	0.26816	0.647807
1433T	-0.293661	0.479534
1433Z	0.396173	0.574414
2A5A	0.0719907	0.93487
2A5D	-0.414283	0.220751
2A5E	-0.219035	0.725505
2A5G	-0.0358207	0.965416
2AAA	-0.114627	0.690078
2AAB	-0.208221	NA
2ABA	-0.013147	0.983072
3BP1	-0.0912437	0.845609
3HIDH	-0.200075	0.644577
3MG	0.257381	0.722482
4ET	-0.892689	0.493502
4F2	-0.120462	0.621368
5MP1	-0.626734	0.290465
5MP2	-0.0415346	0.928132
5NT3A	0.650072	0.412669
5NTC	-0.313194	0.41878
5NTD	-0.0103357	0.982163
6PGD	-0.316724	0.283572
6PGL	-0.223703	0.62182
8ODP	-0.757242	0.0827895
A16A1	0.0332721	0.960125
A16L1	0.00439797	0.996988
A2MG	-0.674167	0.711513
A4	-0.637774	0.237598
AAAS	0.00583983	0.993058
AAAT	-0.452431	0.183506
AACS	-1.11928	0.459259
AAGAB	0.103695	0.872455
AAK1	0.873065	0.41722
AAKB2	-1.18816	0.484478
AAKG1	-0.0570552	0.971146
AAKG2	-1.72786	0.0493129
AAMDC	-0.846411	0.408982
AAMP	-0.297506	0.660969
AAPK1	0.711787	0.340567
AAR2	0.00446619	0.99726
AASD1	-0.0915218	0.886991
AATC	-0.146614	0.703489
AATF	-0.126889	0.826821
AATM	0.0183812	0.96646
ABC3B	0.183868	0.936915
ABC3C	-0.750974	0.214418
ABC3F	-0.898476	0.261493
ABCB6	-0.0632075	0.966019
ABCB7	-0.116582	0.902872
ABCBA	-0.660487	0.0554718
ABCD1	0.589454	0.620442
ABCD3	-0.147044	0.675315
ABCE1	-0.313098	0.20548
ABCF1	-0.107513	0.794441
ABCF2	-0.348204	0.449923
ABCF3	-0.198401	0.611513
ABD12	0.612388	0.51007
ABHD3	0.0406728	0.969269
ABHDA	-0.0775766	0.911683
ABHDB	0.231623	0.706673
ABHEB	-0.703737	0.0513561
ABHGA	0.394937	0.302876
ABI1	-0.0383923	0.951978
ABI2	0.372477	0.649665
ABLM1	0.254647	0.792335
ABR	-0.253563	0.848831
ABRAL	-0.211228	0.787471
ABRX2	0.203405	0.744782
ABT1	-0.0233122	0.982041
ACACA	-0.116804	0.747728
ACAD8	-0.166278	0.902872
ACAD9	-0.436101	0.0513561
ACADM	-0.0584038	0.882933
ACADS	0.080095	0.887809
ACADV	-0.10184	0.782245
ACAP2	0.0927044	0.870029
ACATN	-0.595484	0.373384
ACBD5	-0.885922	0.56984
ACBP	0.35428	0.758761
ACD10	0.560781	0.162847
ACD11	-0.0740853	0.948377
ACDSB	-0.20567	0.592117
ACINU	-0.0624587	0.867852
ACL6A	-0.102901	0.815661
ACLY	-0.175524	0.527758
ACO11	-1.22941	0.0758213
ACO13	-0.0975074	0.85428
ACOHC	0.0488072	0.914531
ACON	0.0250428	0.951202
ACOT8	0.876611	0.32176
ACOT9	-0.0465058	0.881619
ACOX1	-0.0330195	0.937824
ACOX3	-0.106244	0.911683
ACPH	-0.00799549	0.984358
ACSA	0.130247	0.790682
ACSF2	-0.608096	0.440231
ACSF3	0.751887	0.0491466
ACSL1	0.302556	0.797133
ACSL3	-0.0702843	0.858913
ACSL4	0.0339555	0.927286
ACSL5	-0.0221964	0.957636
ACTBL	0.0512766	0.960945
ACTN1	-0.0909088	0.825689
ACTN2	0.145392	0.787471
ACTN3	-0.125923	0.94444
ACTN4	0.0895352	0.818488
ACTS	1.70985	0.735389
ACTY	-0.254334	0.574833
ACTZ	-0.114341	0.776817
ACY1	0.217837	0.712686
ACYP1	-0.280508	0.455243
ACYP2	-0.700885	0.266449
ADA	0.138612	0.855944
ADA10	-0.399141	0.275773
ADA15	0.524544	0.550709
ADA17	-0.00176642	0.999118
ADAM9	-0.512553	0.13477
ADAS	-0.128039	0.706058
ADAT2	-0.358584	0.237598
ADAT3	0.0835067	NA
ADDA	-0.0500466	0.95679
ADDG	-0.196264	0.625329
ADGB	-0.671481	0.371503
ADHX	-0.030969	0.937006
ADIRF	0.283103	0.841719
ADK	-0.273935	0.531752
ADML	-0.124254	0.927286
ADNP	0.109581	0.823741
ADPGK	0.0172368	0.984358
ADPPT	-0.296979	0.793567
ADPRS	0.00060331	0.99927
ADRM1	-0.399009	0.374465
ADRO	0.0817199	0.87335
ADSSP	-1.7461	0.0262742
ADT1	-0.359254	0.675043
ADT2	-0.284134	0.380717
ADT3	0.280325	0.561014
ADX	-0.516196	0.706856
AEDO	-0.170855	0.865797
AFAD	-0.0657985	0.914531
AFG2A	-0.14737	0.69459
AFG2B	-0.195004	0.74586
AFG32	-0.181825	0.496819
AFTIN	0.190065	0.874035
AGAL	-0.122231	0.886889
AGAP1	0.455647	0.506373
AGAP2	-0.282132	0.860774
AGAP3	-0.365899	0.569188
AGFG1	-0.18594	0.693016
AGK	-0.0563783	0.914531
AGM1	-0.0587758	0.929245
AGO1	-0.460429	0.706673
AGO2	0.511347	0.161257
AGO3	0.486243	0.338384
AGRE5	-0.101857	0.811131
AGRIN	0.539993	0.266321
AGRV1	-1.35258	0.0529829
AHNK	-0.134279	0.72938
AHNK2	0.166247	0.790682
AHSA1	-0.234718	0.449923
AIDA	0.0934103	0.923826
AIF1L	-0.6149	0.534961
AIFM1	0.0137516	0.973053
AIMP1	0.0601386	0.901706
AIMP2	-0.414233	0.220629
AIP	-0.178106	0.579841
AJUBA	0.531612	0.784944
AK17A	0.000321123	0.999509
AK1A1	-0.213448	0.615483
AKA12	-0.572141	0.116961
AKAP1	-1.692	0.198527
AKAP2	-0.574191	0.711113
AKAP8	-0.0444581	0.939001
AKAP9	-0.0315992	0.9887
AKP13	0.0644814	0.962304
AKP8L	-0.0875878	0.801618
AKT1	-0.21849	0.613387
AKTS1	-0.072838	0.951276
AL1A1	-0.315646	0.373384
AL1A3	-0.24571	0.427471
AL1B1	-0.101998	0.842304
AL3A2	-0.000115937	0.999509
AL3B1	0.899334	0.697617
AL4A1	0.149925	0.679911
AL7A1	-0.0884924	0.810703
AL9A1	-0.168391	0.576668
ALAT2	-0.428614	0.620802
ALBU	-0.380316	0.7532
ALDH2	-0.179297	0.576668
ALDOA	0.89936	0.0974464
ALDOC	0.854163	0.0261952
ALDR	-0.131505	0.837594
ALG1	0.00399068	0.998909
ALG13	-0.238201	0.845609
ALG2	0.245337	0.650868
ALG5	-0.0644555	0.939001
ALG6	-0.138409	0.903096
ALG9	0.159165	0.844358
ALKB1	-0.442922	NA
ALKB4	0.0106616	0.993058
ALKB5	-0.0366459	0.947768
ALR	0.599829	0.581245
AMD	-0.661214	NA
AMFR	0.0491469	0.967941
AMPB	-0.141956	0.689268
AMPD2	-0.303477	0.336356
AMPD3	-0.0324652	0.969269
AMPL	-0.0228098	0.958312
AMRP	0.221702	0.69341
AMZ2	-0.32015	0.770763
AN32A	0.843845	0.13477
AN32B	1.53072	0.0493129
AN32E	-0.546489	0.269494
ANAG	-0.0838193	0.87421
ANC2	0.11635	0.944085
ANCHR	0.334619	0.815937
ANFY1	0.128954	0.826549
ANGE1	0.205934	0.872455
ANGL4	-0.325089	0.4874
ANK3	0.177236	0.856918
ANKH1	-0.572247	0.296619
ANKL2	-0.781314	0.74586
ANKY2	0.67652	0.4874
ANKZ1	-0.132464	0.902872
ANLN	1.6652	0.0216154
ANM1	-0.467745	0.0859834
ANM3	-0.497343	0.425193
ANM5	-0.828061	0.0530937
ANO6	-0.371747	0.708676
ANR10	-0.477022	0.332697
ANR17	-0.506873	0.693016
ANR28	-0.5538	0.511721
ANR40	-0.741882	0.620662
ANS1A	0.14086	0.881619
ANT3	-0.355471	0.773173
ANX10	-0.513598	0.823741
ANX11	-0.19742	0.576668
ANXA1	-0.0181277	0.976472
ANXA2	0.615207	0.425634
ANXA3	0.185814	0.592526
ANXA4	-0.0844589	0.830509
ANXA5	-0.0687647	0.906038
ANXA6	-0.103954	0.633168
ANXA7	-0.112239	0.773173
AOFA	0.112333	0.891652
AOFB	-0.161799	0.462367
AP1B1	-0.57488	0.152595
AP1G1	-0.406107	0.101983
AP1M1	0.241321	0.725023
AP1M2	-0.141535	0.817335
AP1S1	0.020644	0.977636
AP1S3	-0.723948	0.613336
AP2A1	-0.0652465	0.84322
AP2A2	0.192102	0.652874
AP2B1	-0.351713	0.336356
AP2C	-0.166702	0.604389
AP2M1	-0.149829	0.629215
AP2S1	-1.50419	0.26876
AP3B1	-0.184844	0.623019
AP3D1	-0.588786	0.0549729
AP3M1	-0.219432	0.541282
AP3M2	-0.0110124	0.995183
AP3S1	-0.75101	0.237598
AP4A	-1.02747	0.0420416
APAF	-0.565721	0.557991
APC1	-0.229012	0.886889
APC10	-0.365448	0.674566
APC4	-0.159656	0.899811
APC5	0.549703	0.469553
APC7	-0.175134	0.858121
APEX1	-0.628436	0.0531626
API5	-0.0297347	0.958495
APLP2	-0.400849	0.576668
APMAP	-0.145734	0.700078
APOL2	0.317249	0.758761
APT	0.50256	0.368905
APTX	-0.668142	0.639087
AQR	-0.163496	0.700263
AR2BP	-0.878677	0.359332
AR6P1	-0.571336	0.196704
AR6P4	-0.0194289	0.977636
ARAF	-0.535977	0.639087
ARAP1	-0.817073	0.350002
ARBK1	0.00942019	0.99665
ARC1A	-0.357848	0.829164
ARC1B	-0.275258	0.400633
ARCH	-0.654305	0.391684
AREG	-0.734557	0.41878
ARF4	-0.740079	0.0285435
ARF5	-0.680969	0.0513561
ARF6	-0.479149	0.30119
ARFG1	-0.0286909	0.982163
ARFG2	-0.370141	0.245832
ARFG3	0.402509	0.635974
ARFP1	-0.211429	0.504128
ARFP2	0.0515952	0.932472
ARFRP	0.119276	0.888521
ARGAL	0.226704	0.827241
ARGI2	-0.0143143	0.993135
ARH	0.0828368	0.951515
ARHG1	0.107444	0.796958
ARHG2	0.158063	0.817526
ARHG5	-0.318765	0.238444
ARHG7	0.236501	0.443035
ARHGA	-0.567641	0.560568
ARHGB	-0.893761	0.4874
ARHGC	0.525309	0.620802
ARHGG	-0.0209048	0.981418
ARHGI	-0.366623	0.824338
ARI1	-0.300667	0.487082
ARI1A	0.031571	0.960275
ARI1B	-0.163933	0.846146
ARI2	-0.625216	0.179309
ARI3A	1.12836	0.472605
ARI4B	-0.419659	0.796958
ARID2	0.753845	0.360747
ARK2N	-1.0914	0.228415
ARK72	-0.227444	0.652163
ARL1	-0.994073	0.107765
ARL2	-0.144248	0.856504
ARL3	-0.435678	0.303668
ARL8A	-0.0822572	0.905784
ARL8B	0.17309	0.808454
ARLY	0.0105657	0.9887
ARM10	-0.306401	0.576573
ARMC1	-0.754932	0.138041
ARMC6	-0.591528	0.545596
ARMC8	-0.223305	0.809688
ARMD3	0.383391	0.649665
ARMT1	-0.725093	0.172651
ARMX3	-0.0110593	0.984358
AROS	-0.452993	0.568999
ARP10	-1.02281	0.469553
ARP19	-0.369088	0.857756
ARP2	-0.238101	0.462367
ARP3	-0.261937	0.399203
ARP5	-0.0777605	0.964371
ARP5L	-0.232688	0.758761
ARPC2	-0.44775	0.0971049
ARPC3	-0.137726	0.712686
ARPC4	-0.575855	0.102792
ARPC5	0.152763	0.787471
ARPIN	0.656305	0.234791
ARRB1	0.353982	0.738315
ARRB2	-0.93923	0.0529829
ARRD1	-0.0706028	0.969474
ARVC	1.41747	0.451097
ASAH1	0.212794	0.695288
ASAP1	-0.0122368	0.995745
ASCC1	-0.996269	0.493732
ASCC2	0.258141	0.826821
ASCC3	-0.360056	0.510533
ASF1A	-0.56629	0.65792
ASF1B	-0.725178	0.532955
ASGL1	-0.21713	0.572394
ASH2L	-0.231467	0.742177
ASHWN	0.111894	0.906038
ASM3B	-0.150015	0.834548
ASML	-0.130432	0.769642
ASNS	0.105702	0.832355
ASPC1	-0.246465	0.636383
ASPH	-0.185362	0.550208
ASSY	-0.0671152	0.919073
ASURF	-0.395783	0.826821
AT11A	-0.0630931	0.980347
AT131	-0.188212	0.649665
AT133	-2.12515	NA
AT1A1	0.0399942	0.936238
AT1A2	-0.987731	0.57014
AT1A3	-0.525459	0.76835
AT1B1	0.0527662	0.922479
AT1B3	-0.156696	0.647807
AT2A2	-0.312252	0.366153
AT2A3	0.959343	0.361635
AT2B1	0.0123784	0.982163
AT2B3	-0.0134069	0.982163
AT2B4	-0.0404658	0.947291
AT2C1	-0.258869	0.493502
AT2L2	0.305296	0.706064
AT5F1	0.0035062	0.99726
ATAD1	-0.0672758	0.891561
ATAD2	0.899835	0.0549729
ATAT	-0.160697	NA
ATD3A	0.0928148	0.857756
ATD3B	-0.0368266	0.949688
ATE1	-0.624096	0.0851212
ATF1	-0.474335	0.59422
ATG3	-0.300324	0.463147
ATG4B	-0.367275	0.295167
ATG5	-0.413656	0.361861
ATG7	-0.357115	0.620802
ATG9A	-0.121757	0.891261
ATGA1	-0.449534	0.613336
ATLA2	-0.0954535	0.896911
ATLA3	-0.149678	0.773331
ATN1	0.0721081	0.973053
ATOX1	-0.00196746	0.999118
ATP4A	0.400444	0.496143
ATP5H	0.0424705	0.925569
ATP5I	-0.0121519	0.985794
ATP5J	2.0677	0.0262742
ATP5L	0.91957	0.116937
ATP5S	-0.29077	0.516125
ATP6	-0.700258	0.0660452
ATP68	-0.605994	0.496072
ATP9A	-0.347593	0.54114
ATPA	0.256354	0.622283
ATPB	0.0673602	0.845609
ATPD	-0.0649987	0.911683
ATPF1	-0.0643377	0.967321
ATPF2	-1.69147	0.0717629
ATPG	0.309141	0.520327
ATPK	-0.222793	0.576668
ATPMK	-0.135333	0.796958
ATPO	0.181021	0.551155
ATR	-0.0571	0.982041
ATRAP	-0.446485	0.373384
ATRIP	-0.221747	0.738577
ATRN	-0.651511	0.638659
ATRX	-0.518488	0.54114
ATX10	-0.410955	0.367524
ATX2	-0.196687	0.74586
ATX2L	-0.140576	0.794247
ATX3	0.719678	0.426809
AUHM	-0.220887	0.700263
AUP1	0.0959209	0.934961
AURKB	1.4092	0.0212902
AVL9	-0.270742	0.662975
B2CL1	0.0736981	0.977514
B2L13	-0.519267	0.463567
B2MG	-0.406334	0.514988
B3A2	-0.48977	0.731714
B3GA3	0.775116	0.336356
BABA1	-0.214348	0.828674
BABA2	0.271617	0.663199
BACH	-0.256829	0.368356
BAD	0.372132	0.592526
BAF	0.529973	0.566548
BAG1	-0.554381	0.762154
BAG2	-0.378487	0.242337
BAG3	-0.57748	0.439801
BAG4	-0.170072	0.925995
BAG5	-0.143836	0.674566
BAG6	-0.443309	0.0974464
BAIP2	0.0774257	0.817127
BAP18	-0.0539338	0.960945
BAP29	-0.143875	0.867497
BAP31	-0.0627019	0.941236
BASI	-0.163958	0.674566
BAX	0.0451341	0.93841
BAZ1A	0.762847	0.531876
BAZ1B	-0.375213	0.161257
BAZ2A	-0.0912296	0.914847
BCAM	-0.298162	0.487909
BCAR1	1.40096	0.188382
BCAR3	-0.480558	0.639087
BCAS3	0.024203	0.980347
BCAT2	0.524855	0.206129
BCCIP	-0.265368	0.41151
BCKD	0.82388	0.12738
BCL7C	-0.171233	0.787471
BCLF1	-0.109673	0.793725
BCS1	0.0196527	0.985794
BD1L1	-0.00755309	0.99764
BDH	-0.0777413	0.881619
BECN1	-1.50348	0.33386
BET1	0.120389	0.879661
BGAL	-0.273427	0.302939
BGLR	0.126634	0.878464
BHE40	0.267916	0.845609
BI2L1	0.576093	0.223025
BICD2	0.313305	0.794188
BID	-0.623552	0.413814
BIEA	-0.374888	0.302778
BIG1	0.553166	0.604389
BIG2	0.500178	0.589959
BIN1	-0.501245	0.456727
BIN3	0.541703	0.777656
BIP	0.7146	0.0758213
BIRC2	-0.174218	NA
BIRC6	-0.593091	0.269573
BL1S3	0.365865	0.674566
BL1S4	-0.305663	0.830595
BLMH	-0.211319	0.620802
BLT3A	-1.42631	0.33925
BLVRB	-0.318029	0.456727
BMS1	-0.285924	0.0561724
BOLA1	-0.537361	0.239008
BOLA2	-0.0757615	0.906936
BOP1	-0.35403	0.220751
BOREA	0.961458	0.0529829
BORG4	-0.161203	0.667513
BPHL	0.557243	0.72938
BPNT1	-0.244251	0.469553
BPTF	-0.319318	0.713491
BRAP	-0.624984	0.62182
BRAT1	0.137581	0.891261
BRCC3	-0.508556	0.453226
BRD2	0.355348	0.52834
BRD4	-0.191195	0.912154
BRD7	0.400463	0.65382
BRD8	-0.230394	0.860774
BRE1A	-0.150324	0.787471
BRE1B	-0.527664	0.148121
BRI3B	-0.393528	0.152595
BRMS1	-0.0818296	0.963237
BROX	-0.270568	0.652163
BRPF3	-0.253072	0.914531
BRWD3	-0.150511	NA
BRX1	-0.762252	0.255073
BST2	-1.08672	0.269573
BT3L4	-1.37364	0.0216154
BTAF1	-0.0539438	0.934961
BTBD2	0.18159	0.818333
BTF3	-0.221735	0.585882
BUB3	0.03074	0.959548
BUD13	-0.944295	0.205735
BUD23	-0.409593	0.449923
BUD31	-0.148644	0.765582
BYST	-0.0292999	0.965418
C170B	1.23205	0.223025
C19L1	0.0950905	0.878961
C19L2	0.0361349	0.983072
C1QBP	-0.201245	0.742518
C1TC	-0.100212	0.743546
C1TM	-0.196797	0.444744
C2CD5	-0.419285	0.690795
C2D1A	0.233541	0.695288
C560	-0.739052	0.0276755
CA131	-0.11631	0.941552
CAAP1	0.479316	0.409479
CAB39	-0.565396	0.375579
CAB45	-0.181758	0.783108
CACL1	-0.576698	0.532955
CACP	0.621269	0.72938
CADH1	-0.0753636	0.865097
CADH3	-0.323531	0.701738
CADM4	1.00899	0.179823
CAF17	0.216456	0.765194
CAF1A	-0.484443	0.472001
CAF1B	-0.164682	0.857756
CAH13	0.0299836	0.957764
CAH2	0.000967909	0.99927
CAH9	0.180051	0.82048
CALD1	-0.0902478	0.872459
CALM1	-0.143018	0.891561
CALR	-0.321608	0.215511
CALU	-1.07414	0.0216154
CALX	0.283049	0.404083
CAMP1	0.314771	0.811131
CAMP2	0.46908	NA
CAMP3	0.624754	0.283572
CAN1	-0.49695	0.0501625
CAN2	-0.385049	0.143678
CAN5	0.572042	0.574414
CANB1	-0.972419	0.0485283
CAND1	-0.294243	0.28936
CANT1	1.12458	0.547198
CAP1	-0.0906228	0.796958
CAPAM	-0.0353977	0.978353
CAPG	0.136203	0.759622
CAPR1	0.159925	0.706856
CAPZB	0.0234519	0.968581
CAR19	0.155851	NA
CARF	-0.310831	0.70602
CARL1	-0.573125	0.323396
CARL2	0.514199	0.577079
CARM1	0.410223	0.448192
CARME	0.056899	0.967941
CASP	0.294299	0.679911
CASP3	-0.723448	0.57871
CASP6	-0.521437	0.296619
CASP7	-0.636898	0.373384
CASP8	-0.337002	0.620662
CATA	-0.162536	0.592526
CATB	0.26125	0.511132
CATC	-0.287482	0.511242
CATD	-0.145551	0.63645
CATH	0.357194	0.628886
CATIN	-0.550936	0.734188
CATL1	0.35058	0.671959
CATZ	-0.00324525	0.998143
CAV1	-0.841985	0.0620554
CAV2	-0.676771	0.140729
CAVN1	0.120885	0.760926
CAVN3	0.745168	0.333215
CAZA1	-0.341532	0.20585
CAZA2	-0.633387	0.0237732
CB069	-0.518098	0.327548
CB39L	-1.33208	0.237598
CBAR1	-0.0939308	0.897871
CBL	0.0716242	0.923188
CBLB	-0.222566	0.858121
CBP	-0.778222	0.718249
CBPD	-0.297427	0.613336
CBR3	0.340895	NA
CBR4	-0.12703	0.762154
CBX1	0.0431266	0.951515
CBX3	-0.0338204	0.949688
CBX4	-0.415184	0.41151
CBX5	-0.292744	0.542766
CBX8	0.293427	0.528736
CC115	-0.15695	NA
CC124	-0.130071	0.881498
CC127	-0.287194	0.878961
CC134	0.876267	NA
CC137	-0.289148	0.493732
CC171	-0.447136	NA
CC186	0.348635	0.839705
CC50A	-0.658674	0.558518
CC71L	0.795745	0.488176
CC90B	-0.0755701	0.961976
CCAR1	-0.133027	0.644661
CCAR2	0.0962576	0.823741
CCD12	-0.0157353	0.985794
CCD22	-0.536419	0.449923
CCD25	-0.371932	0.516125
CCD43	-0.313075	0.675315
CCD47	0.00367416	0.994576
CCD50	-0.307348	0.826549
CCD86	-0.549128	0.283572
CCD93	0.701698	0.609242
CCD97	0.330847	0.76273
CCDB1	0.277666	0.758761
CCDC6	0.0168095	0.977636
CCDC9	-0.408067	0.598134
CCHL	-0.316345	0.333319
CCN1	0.585576	0.46549
CCNB1	1.80306	0.0283496
CCNC	0.0224179	0.995183
CCND1	-0.155688	0.905784
CCNH	-0.85244	0.144837
CCNK	-0.513942	0.639704
CCNL1	0.779196	0.443341
CCNT1	0.129977	0.809443
CCNY	0.431482	0.638659
CCS	-0.166844	0.851245
CCZ1	-0.597345	0.767193
CD109	-0.510802	0.0872597
CD11A	0.113336	0.95524
CD11B	-0.231661	0.574414
CD123	-0.19541	0.878961
CD151	-0.00287536	0.999118
CD166	-0.0127325	0.983424
CD276	-0.310266	0.334635
CD2AP	-0.120269	0.75946
CD2B2	0.116983	0.823741
CD37L	0.816188	0.496072
CD44	0.0307991	0.95679
CD47	0.115692	0.937824
CD59	-0.20515	0.710698
CD63	-0.322546	0.404083
CD81	-0.271643	0.517708
CD9	0.476808	0.637517
CDC16	-1.41621	0.0660452
CDC23	0.0613647	0.94533
CDC27	-0.434187	0.674566
CDC37	0.240581	0.493732
CDC42	-0.552116	0.241676
CDC5L	-0.188112	0.373384
CDC73	-0.0389763	0.955385
CDCA5	1.79655	0.0513561
CDCP1	-0.392806	0.188382
CDD	-0.134688	0.742518
CDIPT	-0.626829	0.379892
CDK1	-0.436751	0.254834
CDK12	0.251025	0.799537
CDK13	-0.547098	0.35775
CDK16	-0.206162	0.931819
CDK2	-0.187447	0.576668
CDK4	-0.47386	NA
CDK5	0.416323	0.711513
CDK6	0.110739	0.919073
CDK7	-0.150954	0.787697
CDK9	0.0256364	0.95679
CDKAL	0.436571	0.629215
CDN1A	-1.44813	0.62182
CDN1B	-0.603099	0.368641
CDN1C	0.0145043	0.986889
CDS2	-0.131485	0.742583
CDV3	-1.0177	0.180597
CDYL	-1.15613	0.331086
CE022	-0.965112	0.250084
CE024	0.0356191	0.97492
CE170	-0.781703	0.493502
CEBPB	-0.20943	0.827379
CEBPZ	-0.404613	0.379892
CEGT	0.464062	0.618574
CELF1	0.0384154	0.938888
CENPB	-0.0103258	0.995745
CENPC	0.220763	0.842483
CENPV	0.764082	0.238086
CEP41	1.18959	0.456982
CEPT1	-0.0799224	0.919527
CERS2	-0.807701	0.234791
CERT	-0.447825	0.283228
CETN2	-0.191171	0.826436
CF298	0.124428	0.923914
CFA20	-0.271776	0.568798
CFA36	0.0777236	0.969269
CFDP1	0.0295375	0.981815
CG050	0.243755	0.782175
CGBP1	-0.861709	0.302068
CGL	-0.198153	0.560568
CH033	-0.713482	0.228443
CH082	-0.299434	0.443341
CH10	1.02223	0.306269
CH60	0.0359728	0.938206
CHAP1	-0.00820523	0.991695
CHCH1	-0.0959813	0.903368
CHCH2	-0.373584	0.416612
CHD1	-1.46298	0.0974464
CHD1L	0.489624	0.4358
CHD2	-0.306855	0.663199
CHD3	-0.434305	0.234791
CHD4	-0.299293	0.253917
CHD5	-0.700352	0.531786
CHDH	0.163348	0.85745
CHERP	0.233683	0.712686
CHID1	-0.760689	0.451097
CHIP	0.0617942	0.944781
CHK1	-0.388263	NA
CHK2	-1.11084	0.179309
CHKB	0.0505281	0.980347
CHM1A	-0.182943	0.731714
CHM1B	-0.0944224	0.870029
CHM2A	0.46669	0.724099
CHM2B	0.0310551	0.977636
CHM4A	-0.490892	0.345529
CHM4B	-0.238062	0.598134
CHMP3	0.289648	0.625329
CHMP5	0.312866	0.626977
CHMP6	0.197275	0.628105
CHMP7	0.194909	0.858334
CHP1	-0.363138	0.551155
CHRC1	-0.293743	0.531757
CHRD1	-0.0196308	0.967556
CHSP1	-0.0781662	0.937006
CHSS2	0.350808	0.414362
CHTOP	0.059199	0.919736
CI114	-0.303519	0.708876
CIA2A	0.305677	0.760087
CIA2B	-0.13186	0.857756
CIA30	0.0770603	0.937006
CIAO1	-0.625043	0.18385
CIB1	0.0666256	0.894983
CING	0.536059	0.261404
CIP4	-0.215386	0.496143
CIRBP	-0.459229	0.269573
CISD1	-0.327128	0.499578
CISD2	-0.241876	0.542208
CISY	-0.304974	0.235315
CK054	0.0411162	0.927966
CK068	-0.349157	0.374465
CK098	0.0883057	0.860774
CK5P1	-0.745809	0.345529
CK5P3	0.0710933	0.890657
CKAP2	1.19541	0.541282
CKAP4	-0.0140876	0.981815
CKAP5	0.0573457	0.885942
CKLF4	0.31139	NA
CKS1	0.191433	0.922358
CKS2	-0.164942	0.910767
CLAP1	-0.187203	0.826821
CLAP2	-0.396983	0.783284
CLCA	0.341681	0.663199
CLCB	-0.445906	0.620802
CLCN7	-0.275201	0.782245
CLD3	-0.228971	0.779093
CLD4	-0.587486	0.556329
CLD7	-0.935319	0.0356991
CLDN1	-1.78326	0.0366365
CLH1	-0.19992	0.500158
CLH2	-0.447096	0.522512
CLIC1	-0.142435	0.706673
CLIC3	-0.150529	0.926094
CLIC4	-0.212188	0.506373
CLIP1	0.189517	0.787471
CLIP2	0.246462	0.815868
CLK1	1.33384	0.0660452
CLK3	0.517334	0.582857
CLMN	-0.558194	0.102297
CLN5	-0.0216547	0.9887
CLP1	0.228541	0.795885
CLP1L	0.385382	0.773173
CLPB	0.136275	0.793567
CLPP	0.0517978	0.910767
CLPT1	0.167695	0.88871
CLPX	-0.356902	0.594129
CLU	-0.360233	0.220751
CLUS	0.105799	0.886889
CLYBL	0.304065	0.575285
CMBL	-1.36107	0.0476208
CMIP	0.439769	0.619388
CMPK2	-0.417228	0.700643
CMS1	-0.0952881	0.924547
CMTD1	1.14562	0.0928093
CMTR1	0.261169	0.639087
CMTR2	0.557214	NA
CN37	0.0925704	0.753435
CNBP	-0.0703427	0.922787
CND1	-0.58454	0.458796
CND2	-0.365039	0.561505
CND3	-0.960637	0.138041
CNDD3	-0.158276	0.882476
CNDG2	-0.454713	0.787471
CNDP2	-0.374779	0.20585
CNN2	0.137341	0.826821
CNN3	-0.02179	0.969474
CNNM2	0.741349	0.383208
CNNM3	0.293962	0.7532
CNNM4	0.634258	0.522512
CNO10	-1.15758	0.0912727
CNO11	-0.0178594	0.9887
CNO6L	0.0379483	0.980347
CNOT1	-0.0175646	0.95679
CNOT2	-0.324966	0.663199
CNOT3	-0.285208	0.477383
CNOT4	-0.294965	0.480863
CNOT7	0.0911489	0.937995
CNOT9	-0.143283	0.737152
CNPY2	-0.027677	0.966019
CNPY3	-0.124262	0.840904
CO1A1	-2.04705	0.0827895
CO3	0.230692	0.911683
CO6A1	-0.343955	0.367524
COA3	-0.0400061	0.965416
COA6	-0.138462	0.71248
COA7	-0.309502	0.881498
COAC	1.94152	0.261404
COASY	0.104518	0.807958
COCA1	0.526123	0.734754
COF1	-0.701144	0.252776
COF2	-0.244789	0.737225
COG1	0.475801	0.183506
COG2	-0.2939	0.620802
COG3	0.291637	0.659109
COG4	-0.432588	0.261493
COG5	0.312752	0.745571
COG6	-1.23488	0.0731899
COG7	-0.0956719	0.904858
COG8	-0.971765	0.302068
COIA1	0.296066	0.524683
COIL	-0.183028	0.750612
COMD1	0.0796593	0.956518
COMD3	-0.676731	0.604389
COMD4	-0.719502	0.430522
COMD5	-0.234927	0.817127
COMD6	0.370244	0.639087
COMD9	-0.434386	0.647658
COMDA	-0.490339	0.41151
COMT	-0.289672	0.576668
COPA	-0.298956	0.273983
COPB	-0.120979	0.726424
COPB2	-0.269316	0.205735
COPD	-0.0779082	0.863022
COPE	0.487402	0.117706
COPG1	-0.239702	0.404083
COPG2	-0.263064	0.4358
COPZ1	-0.286529	0.574414
COQ3	-0.368819	0.404965
COQ5	0.511647	0.628886
COQ6	0.106154	0.850635
COQ7	-0.0316013	0.982041
COQ8A	-0.0211467	0.976472
COQ8B	0.271204	0.745571
COQ9	1.05642	0.179823
COR1B	-0.264371	0.449923
COR1C	-0.130766	0.782245
COR2A	0.792173	0.365446
COT2	-2.32143	0.068426
COTL1	-0.470671	0.498703
COX15	-1.15964	0.0216154
COX16	0.28062	0.338384
COX19	0.109326	NA
COX2	0.310156	0.535363
COX20	0.0210988	0.981442
COX41	0.0618308	0.939001
COX5A	-0.196319	0.701295
COX5B	0.930457	0.140871
COX6C	1.11878	0.146771
COX7C	-0.868841	0.331086
COX7R	-0.1109	0.891652
COXM2	-0.043008	0.966269
CP20A	-1.31324	0.337695
CP2S1	0.39999	0.239881
CP4FB	-0.387018	0.348256
CP51A	-0.338546	0.234977
CPIN1	-0.00516964	0.992484
CPNE1	-0.47699	0.488176
CPNE2	0.105118	0.849303
CPNE3	-0.145289	0.592526
CPNE7	-0.109152	0.820314
CPNS1	-0.140028	0.75289
CPPED	-0.0636002	0.966019
CPSF1	0.154887	0.541282
CPSF2	-0.0691496	0.872036
CPSF3	-0.303868	0.462367
CPSF4	0.398886	0.51007
CPSF5	-0.107556	0.773173
CPSF6	-0.134189	0.782245
CPSF7	0.341589	0.478169
CPSM	0.56207	0.0993147
CPT1A	-0.353796	0.0560581
CPT2	0.00971649	0.98508
CPVL	-0.255728	0.630464
CRBG1	0.403105	0.828516
CRBN	-0.451266	0.748203
CRCM	0.23713	0.776618
CREB1	0.408812	0.301438
CREL1	0.00376424	0.999118
CREL2	-0.955118	0.340567
CRIP1	-0.726796	0.845609
CRIP2	0.0206636	0.977829
CRK	-0.0403864	0.936238
CRKL	-0.0233286	0.963376
CRLF3	-0.0866076	0.814819
CRNL1	-0.235273	0.552435
CROCC	-1.46576	0.375579
CRTAP	-0.0651445	0.921366
CRYL1	-0.361386	0.488176
CRYM	0.0800496	0.93487
CS047	0.317237	0.753435
CSCL2	0.153088	0.942484
CSDE1	-0.161232	0.619388
CSK	0.0686828	0.887207
CSK21	-1.33404	0.356668
CSK22	-0.297675	0.41722
CSK2B	-0.131581	0.783284
CSKP	-0.202969	0.773173
CSN1	-0.244757	0.510072
CSN2	-0.281267	0.27276
CSN3	-0.127822	0.777997
CSN4	-0.175381	0.615337
CSN5	-0.419912	0.417868
CSN6	-0.507015	0.179823
CSN7A	-0.295175	0.521705
CSN7B	-0.11904	0.815937
CSN8	-0.077115	0.856918
CSPG2	-0.361279	0.696723
CSPG4	-1.04597	0.300872
CSRP1	-0.331449	0.391836
CSRP2	-0.283842	0.543581
CSTF1	-0.207631	0.598388
CSTF2	0.154365	0.817365
CSTF3	0.159128	0.658541
CSTFT	0.515658	0.387385
CSTN1	-0.713599	0.619388
CSTOS	0.432912	0.51429
CTBL1	-0.0778521	0.937824
CTBP1	-0.0918264	0.849268
CTBP2	-0.168062	0.563483
CTCF	0.0469816	0.937824
CTDP1	0.0909687	0.860774
CTF18	0.255907	0.652328
CTL1	0.357335	0.576668
CTL2	-0.76598	0.179591
CTNA1	0.00873367	0.983118
CTNA2	-0.515117	0.210045
CTNB1	-0.173001	0.655218
CTND1	-0.0654125	0.881776
CTR1	-0.287916	0.499578
CTR9	0.277133	0.731445
CTSL2	-0.26511	0.841719
CTU1	-0.044665	0.97492
CTU2	0.116735	0.887448
CUL1	-0.444376	0.150417
CUL2	0.0420599	0.88848
CUL3	-0.211126	0.469553
CUL4A	-0.694458	0.081857
CUL4B	-0.822664	0.0557552
CUL5	-0.25326	0.639087
CUTA	-0.178242	0.839285
CUTC	-0.350755	0.345208
CWC15	-0.233756	0.66095
CWC22	0.00353861	0.99726
CWC27	-0.712436	0.278702
CX038	-0.110188	0.92295
CX6B1	-0.115165	0.845609
CX7A2	-0.473842	0.523533
CXAR	-0.216797	0.735575
CXXC1	0.411017	0.758761
CY1	-0.571552	0.0600624
CY24A	-0.680489	0.398405
CYB5	0.272221	0.818488
CYB5B	0.117501	0.909747
CYBC1	-0.709437	0.680529
CYBP	-0.00769068	0.986745
CYBR1	0.0552849	0.973053
CYC	-0.253048	0.621363
CYFP1	-0.246589	0.359973
CYFP2	0.288151	0.804294
CYRIB	-0.661763	0.0993147
CYTB	-0.247523	0.496508
CYTC	0.303388	0.738315
CYTM	0.18146	0.914531
CZIB	-0.289503	0.409479
D19L1	-0.583008	0.261493
D2HDH	0.377535	0.830595
D39U1	0.183963	0.892687
DAA10	-0.320218	0.560568
DAAF5	-0.268276	0.521746
DAB2P	-0.662913	0.649665
DAD1	-0.119868	0.886889
DAF	-0.00753848	0.996988
DAG1	-0.612319	0.37678
DAXX	0.0279375	0.980347
DAZP1	-0.0394274	0.945701
DBLOH	-0.384231	0.556329
DBNL	-0.135164	0.809688
DBR1	-0.2753	0.682351
DC1I2	-0.140457	0.777656
DC1L1	-0.265204	0.504821
DC1L2	-0.284883	0.493299
DCA11	0.185898	0.829872
DCA13	-0.201744	0.548241
DCA16	0.180372	0.904925
DCAF1	-0.109917	0.777913
DCAF6	-0.799122	0.276245
DCAF7	-0.121914	0.712686
DCAF8	-0.280449	0.402896
DCAKD	-0.337271	0.826821
DCBD2	-0.348962	0.561505
DCC1	-0.0406891	0.977636
DCK	-0.383226	0.440231
DCMC	-1.15785	0.411604
DCNL1	0.205271	0.770937
DCNL3	0.382736	0.787471
DCNL5	-0.671423	0.398497
DCP1A	-0.0319714	0.969269
DCP1B	-0.472364	NA
DCP2	1.00065	0.65792
DCPS	-0.297167	0.614814
DCTD	-0.0753529	0.92612
DCTN1	-0.318153	0.11145
DCTN2	-0.213846	0.450805
DCTN3	0.69484	0.416253
DCTN4	0.0430568	0.947404
DCTN5	0.177364	0.861591
DCTN6	0.14023	0.872459
DCTP1	-0.48776	0.314948
DCUP	-0.103283	0.823741
DCXR	-0.128285	0.787471
DD19A	0.822319	0.13477
DD19B	-0.418504	0.579268
DDA1	-0.70884	0.4874
DDAH1	-0.857539	0.128337
DDAH2	-0.211654	0.734754
DDB1	-0.432303	0.0241849
DDB2	0.0737948	0.911683
DDHD1	-1.08443	0.504821
DDI2	-0.257115	0.567734
DDR1	0.243216	0.804294
DDRGK	0.134738	0.815937
DDX1	-0.18525	0.591637
DDX10	0.488441	0.462367
DDX17	0.137872	0.711113
DDX18	-0.791602	0.0216154
DDX20	0.20312	0.769642
DDX21	-0.227179	0.434723
DDX23	0.231228	0.254595
DDX24	-0.0738368	0.866897
DDX27	-0.247771	0.336356
DDX28	0.109919	0.955385
DDX31	0.0731233	0.946267
DDX3X	0.215422	0.598134
DDX3Y	-0.189631	0.881498
DDX41	-0.0281735	0.966019
DDX42	-0.172512	0.560568
DDX46	-0.0035323	0.992723
DDX47	-0.181041	0.559841
DDX49	-0.672968	0.429538
DDX5	0.407888	0.179823
DDX50	0.353111	0.647615
DDX51	0.258374	0.604389
DDX52	0.066529	0.850635
DDX54	-0.304829	0.306049
DDX55	-0.306689	0.739163
DDX56	0.276503	0.630464
DDX6	-0.233045	0.439801
DDX60	-0.444686	0.0937421
DDX6L	-0.343744	0.742583
DECR	-0.373522	0.0993147
DECR2	-0.638565	0.558518
DEFI6	-0.532155	0.452335
DEFM	0.213899	0.787633
DEK	-0.112186	0.787471
DENR	-1.01112	0.0237732
DEOC	-0.225379	0.684692
DERL1	0.417986	0.588352
DERPC	-0.604362	0.527758
DESP	0.0727204	0.773173
DEST	-0.870931	0.0549729
DFFA	-0.345239	0.411604
DFFB	-0.7448	0.164643
DGAT1	-0.967137	0.0651758
DGCR8	1.2037	NA
DGKA	0.221191	0.756579
DGLB	-0.902824	0.576573
DGUOK	0.00408637	0.994794
DHB11	-0.205504	0.747334
DHB12	0.0142156	0.977636
DHB4	-0.0270435	0.957183
DHB7	-0.210313	0.804294
DHB8	0.0133186	0.980347
DHC24	1.06511	0.0620554
DHCR7	-0.345762	0.388462
DHE3	-0.202615	0.649665
DHPR	-0.0890707	0.827241
DHRS1	-0.301555	0.674566
DHRS2	-1.11574	0.206123
DHRS3	-0.603547	0.556329
DHRS4	1.31043	0.317122
DHRS6	-0.141937	0.850182
DHRS7	-0.296757	0.449923
DHSD	-1.32783	NA
DHSO	-0.30528	0.336356
DHTK1	0.661576	0.360018
DHX15	-0.0902856	0.809688
DHX16	0.12647	0.776618
DHX29	-0.212699	0.574414
DHX30	-0.0875893	0.636383
DHX32	-0.97799	0.319571
DHX33	-0.361924	0.626977
DHX36	0.0490782	0.967321
DHX37	-0.158556	0.854708
DHX40	0.00205374	0.99927
DHX57	-0.114478	0.955385
DHX8	-0.321401	0.71638
DHX9	-0.205144	0.414153
DHYS	-0.0730716	0.853363
DI3L2	-0.764409	0.234977
DIAC	0.66925	0.255073
DIAP1	-0.223379	0.448192
DIAP2	-1.09405	0.398858
DIC	-0.244341	0.498703
DICER	-0.504142	0.694267
DIDO1	0.300231	0.183506
DIM1	-0.351943	0.302778
DIP2A	-0.70133	0.707664
DIP2B	-0.00347394	0.998909
DJB11	-0.204592	0.505307
DJB12	0.112085	0.914663
DJC10	-0.710579	0.663199
DJC11	0.0608201	0.897871
DJC13	-0.0726662	0.883014
DJC17	-0.326602	0.585882
DJC21	-0.391597	0.628886
DKC1	-0.135545	0.707178
DKK1	-0.862192	0.11145
DLDH	0.0446846	0.918751
DLG1	-0.0114034	0.984358
DLG3	0.00131722	0.999419
DLG4	0.367191	0.65792
DLGP4	0.334451	0.639087
DLGP5	1.03374	0.347616
DLRB1	-0.0586947	0.903096
DMAP1	-1.17384	0.202529
DNJA1	-0.180166	0.62182
DNJA2	-0.571994	0.0758213
DNJA3	-0.128077	0.777997
DNJA4	-1.38517	0.122281
DNJB1	0.117077	0.823741
DNJB2	0.482681	0.587641
DNJB4	-0.274162	0.725505
DNJB6	-0.954527	0.51007
DNJC1	-0.483147	0.620802
DNJC2	0.0534792	0.945317
DNJC3	0.0607063	0.911683
DNJC5	-1.59626	0.179309
DNJC7	-0.493384	0.143336
DNJC8	-0.153538	0.823741
DNJC9	-0.15605	0.728581
DNLI1	-0.41212	0.337312
DNLI3	0.431203	0.151486
DNM1L	-0.202794	0.484478
DNMBP	0.00522692	0.995183
DNMT1	0.0312724	0.969269
DNPEP	0.183202	0.667513
DNPH1	-0.260768	0.598539
DNS2A	0.475248	0.215087
DNSL1	-1.57972	0.361635
DOCK1	-0.577821	0.414153
DOCK5	-0.318885	0.57566
DOCK6	0.459211	0.323697
DOCK7	-0.287934	0.479534
DOCK9	0.0100886	0.99764
DOHH	-0.832281	0.339341
DOK1	0.209756	0.906061
DOPD	-0.281435	0.504128
DP13A	-0.634938	0.221875
DP13B	-0.428084	0.740935
DPCD	0.0868688	0.942647
DPH1	-0.184656	0.919023
DPH2	0.905707	0.302068
DPH5	-0.51935	0.711113
DPM1	-0.303191	0.195056
DPM3	-0.167113	0.827784
DPOD1	-0.0950492	0.892687
DPOD2	-0.159069	0.826821
DPOD3	-1.20447	0.144698
DPOE1	0.537341	0.620662
DPOE3	-0.0253626	0.982041
DPOG1	0.0441079	0.985794
DPOG2	-0.297201	0.850635
DPOLA	-0.648305	0.51007
DPOLB	0.000394854	0.999541
DPOLL	-0.020279	0.992723
DPP2	-0.322317	0.338384
DPP3	-0.446512	0.106912
DPP4	-0.444267	0.464616
DPP9	-0.476311	0.161257
DPTOR	0.222473	0.866897
DPYL2	-0.218577	0.580412
DPYL3	0.147411	0.698147
DPYL4	0.0822962	0.875262
DPYL5	0.149445	0.830357
DREB	-0.170121	0.493299
DRG1	-0.33084	0.0552293
DRG2	0.136165	0.882476
DRS7B	-0.350959	0.510072
DSC2	0.167791	0.827241
DSG2	-0.107271	0.71951
DSN1	0.0588408	0.962005
DSRAD	0.140093	0.651688
DTBP1	-0.277661	0.739948
DTD1	0.0857191	0.875262
DTX3L	0.0151093	0.947505
DUS12	0.523045	0.700263
DUS1L	0.446585	0.658832
DUS23	-0.313694	0.621317
DUS3	-0.0416049	0.93487
DUS3L	-0.624348	0.630464
DUS9	-0.769315	0.511165
DUT	-0.735672	0.081857
DVL2	0.888255	0.528109
DX39A	-0.418353	0.33193
DX39B	0.175408	0.643629
DYHC1	-0.209174	0.362651
DYL1	0.146855	0.837442
DYL2	0.26332	0.652226
DYLT1	-1.14062	0.0433288
DYLT3	-1.27263	0.0912727
DYM	-0.149173	NA
DYN1	0.383843	0.252891
DYN2	-0.129726	0.675315
DYN3	0.473597	0.750815
DYR	-0.512817	0.368744
DYR1A	0.74618	0.675315
DYST	0.178527	0.914663
E2AK2	-0.0269978	0.961976
E2AK4	-0.605532	0.506373
E41L1	-0.189136	0.700463
E41L2	-0.348843	0.177346
E41L5	0.206256	0.877789
EAF6	-0.169626	0.817127
EBP2	-0.24537	0.512587
ECE1	-0.535087	0.541832
ECH1	0.228632	0.5542
ECHA	-0.0794778	0.849303
ECHB	0.0544086	0.89403
ECHD1	-0.418281	0.262075
ECHD2	0.839219	0.566801
ECHM	-0.0324436	0.949094
ECHP	0.588716	0.0493129
ECI1	-0.209745	0.806192
ECI2	-0.0510507	0.857628
ECM29	-0.0303504	0.937327
ECSIT	-0.0351386	0.973053
EDC3	-0.0170293	0.98656
EDC4	-0.213053	0.480863
EDF1	0.0579241	0.920186
EEA1	0.0358885	0.943451
EED	-0.319171	0.787471
EF1A2	-0.725029	0.173294
EF1B	-0.449066	0.316782
EF1D	-0.165254	0.711086
EF1G	-0.296426	0.432147
EF2	0.196436	0.345529
EF2K	-0.482473	0.675315
EFGM	-0.161328	0.689865
EFHD2	0.516768	0.4141
EFL1	-0.0962323	0.870029
EFMT2	-0.444198	0.655861
EFNB1	-0.242511	0.763934
EFNMT	-0.348648	0.61043
EFR3A	0.656568	0.404083
EFTS	-0.185844	0.613357
EFTU	0.14639	0.656217
EGFL7	0.340386	0.809443
EGFR	-0.22716	0.552303
EGLN1	-0.0204392	0.982041
EH1L1	-0.165013	0.719056
EHBP1	-0.360566	0.806928
EHD1	-0.202183	0.60154
EHD2	-0.276055	0.498703
EHD3	0.110602	0.899019
EHD4	-0.11074	0.787471
EHMT1	-0.145449	0.911683
EHMT2	-0.165655	0.857524
EI24	-2.08824	0.0216154
EI2BA	-0.375673	0.250084
EI2BB	-0.0277554	0.978349
EI2BD	-0.108753	0.855944
EI2BE	-0.236157	0.816278
EI2BG	0.0162525	0.982163
EIF1A	-0.119603	0.914531
EIF2A	-0.0318255	0.97492
EIF2D	0.247842	0.674566
EIF3A	-0.0527809	0.872459
EIF3B	-0.593571	0.0237732
EIF3C	-0.214463	0.765544
EIF3D	0.05574	0.896911
EIF3E	-0.630258	0.0587625
EIF3F	-0.0537647	0.910767
EIF3G	-0.34781	0.396547
EIF3H	0.142238	0.804294
EIF3I	-0.253098	0.506909
EIF3J	-0.52323	0.269573
EIF3K	-0.222859	0.469553
EIF3L	-0.546989	0.0530937
EIF3M	-0.48283	0.122022
EIPR1	-0.605426	0.527499
EKI1	-1.33028	0.128812
ELAV1	-0.273453	0.4874
ELF1	0.273552	0.870029
ELF3	-0.855281	0.135524
ELL	-0.244865	0.839285
ELMD2	0.726959	0.247314
ELMO3	-0.230511	0.442086
ELOA1	-0.234588	0.695288
ELOB	0.671078	0.337312
ELOC	0.038415	0.951276
ELP1	-0.283934	0.247948
ELP2	-0.875838	0.205055
ELP3	-0.18382	0.649665
ELP4	-1.99086	0.0533982
ELP5	-0.29636	0.591637
ELP6	-0.861516	0.30604
ELYS	-0.184485	0.652163
EMAL2	0.0414066	0.912154
EMAL3	-0.265439	0.44
EMAL4	-0.475978	0.0533982
EMC1	-0.502594	0.450805
EMC2	-0.124656	0.76835
EMC3	-0.756624	0.56754
EMC4	-0.0260162	0.977514
EMC5	-0.181339	0.826549
EMC6	-0.0171365	0.990113
EMC7	0.248126	0.759622
EMC8	-0.121646	0.938888
EMD	0.240786	0.535363
ENAH	0.152999	0.783108
ENDD1	-0.0897868	0.801336
ENL	-0.225275	0.793191
ENOA	1.15745	0.00773184
ENOB	-0.70998	0.60154
ENOF1	-1.02745	0.171729
ENOG	-0.070268	0.870029
ENOPH	-0.837588	0.0366365
ENPL	-0.0984401	0.76323
ENPP1	-0.273275	0.84322
ENPP4	-1.0839	0.0560581
ENSA	-0.671762	0.582007
ENTP2	-0.100858	0.887261
ENY2	-0.250398	0.652163
EOGT	-0.483284	0.601258
EP15R	-0.412996	0.235179
EP300	-1.05819	0.201456
EP400	0.139162	0.928598
EPB41	-0.248857	0.498703
EPCAM	-0.194323	0.4141
EPCR	-0.206665	0.860774
EPDR1	-0.578239	0.630464
EPHA2	0.00755457	0.988608
EPHB2	1.02248	0.402586
EPHB3	0.354114	NA
EPIPL	0.206036	0.4141
EPN1	-0.123314	0.739164
EPN2	-0.0754225	0.927286
EPN3	-0.657551	0.463877
EPN4	-0.374723	0.417868
EPS15	-0.213236	0.722814
EPS8	-0.288988	0.374465
ERAL1	0.169404	0.882476
ERAP1	0.0109897	0.990936
ERBB2	-0.558772	0.620442
ERBIN	0.283754	0.620802
ERC2	-0.0537059	0.983416
ERC6L	-1.25366	0.162847
ERCC1	-0.355491	0.859543
ERCC2	-0.241772	0.847096
ERCC3	-1.06652	0.4141
ERF	1.07821	0.223025
ERF1	-0.538039	0.0511441
ERF3A	-0.462261	0.200017
ERF3B	-0.122355	0.899906
ERG1	0.0807692	0.911734
ERG24	0.46517	0.375579
ERG28	-1.47136	0.210558
ERGI1	0.0397631	0.95679
ERGI2	-0.201394	0.907935
ERGI3	-0.751689	0.268276
ERH	1.13033	0.171505
ERI1	-0.177489	0.623447
ERI3	-0.611517	0.4141
ERIC1	-0.000646613	0.999419
ERLEC	0.382486	0.773173
ERLN1	0.00384429	0.995745
ERLN2	-0.161471	0.758761
ERMP1	-0.144951	0.693694
ERO1A	-0.038015	0.937824
ERO1B	-0.743139	NA
ERP29	0.157337	0.777997
ERP44	-0.396596	0.278702
ERRFI	-0.977135	0.0216154
ES8L1	0.604582	0.496508
ES8L2	-0.0996209	0.773173
ESF1	-0.056854	0.898988
ESRP1	-0.30811	0.440231
ESRP2	-0.277934	0.737225
ESS2	-0.404124	0.782245
ESTD	-0.337509	0.267503
ESYT1	-0.153633	0.621368
ESYT2	-0.142446	0.60154
ETFA	0.0354578	0.932671
ETFB	0.0939473	0.840222
ETFD	-0.186906	0.899468
ETHE1	0.184403	0.638659
EVPL	0.0633735	0.885942
EWS	0.144109	0.725505
EXC6B	-0.365115	0.710698
EXD2	-0.200449	0.705656
EXOC1	-0.0125181	0.986745
EXOC2	-0.271929	0.592526
EXOC3	-0.460332	0.698751
EXOC4	-0.0417348	0.937824
EXOC5	-0.609357	0.318399
EXOC6	0.979138	0.649665
EXOC7	-0.158081	0.810703
EXOC8	-0.119374	0.870029
EXOG	0.180851	0.858913
EXOS1	-0.373289	0.208236
EXOS2	-0.166487	0.668185
EXOS3	-0.627121	0.121541
EXOS4	-0.0981145	0.850635
EXOS5	-0.301384	0.506373
EXOS6	-0.394687	0.20585
EXOS7	-0.0222222	0.963237
EXOS8	-0.437281	0.179823
EXOS9	-0.555164	0.0527806
EXOSX	-0.00479277	0.992723
EXTL2	0.70299	0.440231
EYA3	0.0417814	0.942157
EZH2	-0.653668	0.493126
EZRI	0.386633	0.449923
F107B	-1.21106	0.143336
F110C	-0.552059	0.404725
F1142	0.111582	0.92317
F118B	-0.741894	0.476128
F120A	-0.0276306	0.954944
F120B	0.925873	0.32964
F136A	-0.0798784	0.906646
F162A	-0.12219	0.789309
F169A	-0.361184	0.379593
F172A	0.0447752	0.980347
F177A	-0.455498	0.620442
F210A	0.838967	0.449923
F262	-0.345655	0.659752
F263	0.01882	0.991695
F264	-0.0463579	0.976472
F91A1	-0.234216	0.712686
FA2H	-0.136677	0.88619
FA50A	-0.538548	0.417868
FA83B	-0.195139	0.898215
FA83F	0.0183587	0.990724
FA83H	0.046522	0.950558
FA89A	-0.124049	0.870029
FA8A1	0.0432067	0.982041
FA98A	-0.289635	0.671959
FA98B	-0.156449	0.684692
FAAA	-0.0982906	0.815937
FABD	0.142746	0.750612
FABP5	0.155335	0.827784
FABP6	-0.334511	0.787471
FACD2	0.522105	0.707178
FACE1	-0.680804	0.195056
FACE2	-0.0349291	0.958312
FACR1	-0.608227	0.680743
FAD1	-0.463322	0.350002
FADD	0.0528758	0.960945
FAF1	-0.0376328	0.92295
FAF2	0.16597	0.686618
FAH2A	-0.386234	0.255073
FAHD1	-0.28751	0.429064
FAK1	-0.244067	0.521855
FAKD1	0.108437	0.937006
FAKD2	-1.22031	0.27665
FAKD4	-0.25149	0.551155
FAM3C	-0.184669	0.592526
FANCI	-0.685006	0.56984
FARP1	1.09554	0.076124
FAS	-0.0896092	0.818488
FAT1	-0.448542	0.506373
FBLL1	-0.183603	0.856918
FBP1L	-0.121797	0.943512
FBRL	-0.0478865	0.93487
FBX2	-0.749842	0.0427629
FBX21	-0.125073	0.827784
FBX22	-0.208316	0.777656
FBX3	0.182242	0.80311
FBX30	-0.533664	0.430911
FBX6	-0.0325526	0.982513
FBX7	-0.800327	0.51861
FCF1	0.0971514	0.921523
FCHO2	-0.827184	0.553739
FCL	-0.231322	0.498167
FCSK	-1.08952	0.239881
FDFT	-0.131076	0.789309
FEN1	-0.38798	0.234791
FER	-0.087332	0.936238
FERM1	0.147206	0.856918
FERM2	-0.169547	0.840528
FETA	0.422795	0.755397
FETUA	0.210915	0.866897
FGOP2	0.16452	0.856918
FHI1A	0.516008	0.707178
FHI1B	-0.201177	0.857756
FHI2A	0.329351	0.773173
FHIT	-0.246636	0.787471
FHL1	-0.789012	0.352274
FHL2	-0.392811	0.723538
FHL3	-0.160215	0.887207
FHOD1	-0.0256815	0.987049
FIBP	-0.524872	0.613336
FINC	-0.165829	0.883859
FIP1	-0.028574	0.962143
FIS1	-0.330738	0.449345
FKB10	0.432378	0.263056
FKB15	-0.521406	0.389079
FKB1A	-0.575504	0.448192
FKBP2	0.287041	0.619388
FKBP3	-0.177478	0.695288
FKBP4	-0.169917	0.61043
FKBP5	-0.127177	0.789433
FKBP8	-0.307608	0.375579
FKBP9	-0.187889	0.881498
FL2D	0.267791	0.4874
FLII	0.0197789	0.963237
FLNA	-0.0833415	0.826821
FLNB	-0.0909054	0.787471
FLNC	0.0660574	0.846496
FLOT1	0.382925	0.129469
FLOT2	0.257679	0.506373
FLVC1	0.0180491	0.994794
FMR1	0.0411152	0.972118
FMT	0.076159	0.882476
FN3K	0.668085	0.493299
FNBP1	-1.46868	0.0812928
FNBP4	0.240635	0.783108
FND3A	-0.55957	0.188368
FNTA	-0.46426	0.302116
FNTB	-0.0609799	0.959006
FOCAD	-1.10591	0.155709
FOSL1	-0.704576	0.374465
FOSL2	-0.318003	0.604389
FOXK1	0.715046	0.256162
FOXK2	0.0164096	0.9887
FPGT	-0.339497	0.787697
FPPS	-0.0978839	0.795885
FPRP	-0.335423	0.556329
FR8P1	-0.230563	0.766386
FRDA	-0.247546	0.710543
FRG1	0.535964	0.649665
FRIH	0.83696	0.205735
FRIL	0.906241	0.157261
FRMD5	-0.401451	0.675315
FRMD8	0.521137	0.652226
FRYL	-0.167879	0.911683
FSCN1	-0.0915979	0.777656
FSD1	-0.362707	0.826821
FSP1	-0.679472	0.0993147
FTO	-0.414029	0.180597
FUBP1	-0.0713669	0.858913
FUBP2	-0.127549	0.732969
FUBP3	0.226455	0.503221
FUCO	0.565582	0.583744
FUCO2	-0.812647	0.347911
FUMH	-0.001939	0.99764
FURIN	0.381904	0.620662
FUS	1.64531	0.035515
FWCH2	0.0950002	0.906038
FXL12	0.376001	0.671959
FXL18	0.876654	0.262075
FXL20	-0.306693	0.827241
FXR1	-0.151893	0.675315
FXR2	0.527172	0.267503
FXRD1	-0.239344	0.388638
FYCO1	-0.128786	0.841303
G3BP1	-0.119837	0.787471
G3BP2	0.0553235	0.928598
G3P	0.898826	0.316425
G45IP	-0.100582	0.818425
G6PD	-0.238973	0.440231
G6PE	0.00629574	0.991762
G6PI	0.370261	0.207836
G6PT1	-0.812886	0.106501
GABPA	-0.458413	0.533629
GAK	-0.0658718	0.919073
GALD1	-0.209903	0.531752
GALE	-0.355665	0.247505
GALK1	-0.145905	0.675315
GALK2	-0.406772	0.302778
GALM	-0.285076	0.40933
GALNS	-0.47348	0.592117
GALT	-0.366	0.826549
GALT1	0.732651	0.469553
GALT2	0.428537	0.674566
GALT3	-0.181599	0.919073
GALT5	-1.08592	0.0815209
GALT7	1.06505	0.319528
GAMT	-0.225894	0.599928
GAN	-0.460582	0.279423
GANAB	0.0413606	0.932177
GANP	0.533736	0.559856
GAPD1	-0.287523	0.320149
GAPR1	0.0187664	0.977636
GAR1	-1.43345	0.0444524
GARS	-0.162487	0.62182
GATA	-1.01371	0.448192
GATB	0.253907	0.718383
GATD1	0.105775	0.923914
GBA1	0.79355	0.0799314
GBA2	1.23445	NA
GBB1	-0.124416	0.787471
GBB2	-0.160964	0.737225
GBB3	-0.127936	0.820885
GBF1	-0.434865	0.13617
GBG12	0.0557021	0.911683
GBP2	-2.48563	0.0541091
GCC1	0.0545072	0.984679
GCC2	-0.615455	0.576573
GCDH	0.631828	0.200982
GCN1	-0.151737	0.509455
GCP2	-0.242583	0.725505
GCP3	0.163497	0.850635
GCP4	0.507648	0.733454
GCP6	-0.0239787	0.982163
GCP60	0.054797	0.919167
GCSH	-0.534529	0.36124
GDAP1	-0.00483407	0.994794
GDAP2	0.362456	0.739964
GDE	-0.268612	0.352129
GDF15	-1.45761	0.0870141
GDIA	-0.0492519	0.906061
GDIB	-0.32602	0.284923
GDIR1	0.270089	0.685202
GDN	-0.152629	0.831344
GDPD1	0.620734	0.27276
GDPP1	-0.949368	0.253917
GDS1	-0.363679	0.486959
GELS	-0.0698069	0.849303
GEMI2	0.267633	0.671964
GEMI4	-0.654101	0.0552293
GEMI5	-0.49203	0.230793
GEMI6	-0.139587	0.843521
GEMI8	0.325233	0.763629
GEPH	-0.849878	0.0216154
GET3	-0.292868	0.347946
GET4	-0.183954	0.752419
GFPT1	-0.115942	0.758761
GFPT2	-0.0340164	0.982163
GGA1	-0.36965	0.707178
GGA2	0.0871586	0.939001
GGA3	0.243016	0.848416
GGCT	-0.167637	0.711113
GGH	-0.5079	0.13477
GGPPS	0.00825804	0.99764
GGYF2	-0.132938	0.773173
GHC1	0.0160064	0.980254
GHDC	-0.528076	0.675554
GHITM	-0.199756	0.682877
GIPC1	-0.819411	0.161257
GIT1	0.028364	0.960945
GIT2	-0.982996	0.493299
GLCE	0.428287	0.682351
GLCNE	-0.470493	0.649665
GLE1	-0.369431	0.773173
GLGB	0.194117	0.652163
GLMN	-0.356262	0.180773
GLNA	0.433366	0.557991
GLO2	0.261939	0.621368
GLOD4	0.00240934	0.99726
GLP3L	-0.0899177	0.84322
GLRX1	0.156097	0.857524
GLRX3	-0.154073	0.567166
GLRX5	-0.308193	0.681781
GLSK	0.191668	0.539188
GLT12	0.183489	0.914663
GLTP	-0.19404	0.830595
GLU2B	-0.115977	0.818488
GLUCM	-0.30173	0.443035
GLYC	-0.238032	0.627005
GLYG	0.489767	0.352129
GLYM	-0.0842548	0.789309
GLYR1	0.00778419	0.990196
GMEB1	0.382542	0.745571
GMFB	-0.247493	0.483336
GMIP	-0.241244	0.879692
GMPPA	0.0496921	0.93487
GMPPB	-0.0108287	0.983118
GMPR1	0.544921	0.407072
GMPR2	-0.0566861	0.866897
GNA1	-0.309606	0.352129
GNA11	-0.221875	0.592526
GNA13	0.117936	0.787471
GNAI1	-0.00977383	0.984679
GNAI2	-0.164143	0.682877
GNAI3	0.150577	0.737152
GNAQ	-0.337095	0.455243
GNB1L	-0.0398408	0.982163
GNL1	-0.00330349	0.99665
GNL3	0.0208808	0.966019
GNL3L	0.473715	0.578793
GNPAT	-0.594705	0.270064
GNPI1	-0.216603	0.65091
GNPI2	-0.361412	0.547443
GNS	-0.295368	0.4935
GOGA2	-0.107392	0.907935
GOGA3	0.245363	0.46549
GOGA4	0.430226	0.785954
GOGA5	-0.299073	0.658832
GOGA7	0.27469	0.788785
GOGB1	0.147077	0.765365
GOLM1	-0.664316	0.303668
GOLM2	0.346692	0.777656
GOLP3	-0.0686942	0.885232
GOPC	-0.375627	0.726811
GORS2	-0.35617	0.328548
GOSR1	0.392566	0.695288
GOSR2	0.327478	0.765365
GOT1B	0.742193	0.620802
GP107	-0.256154	0.697617
GP180	0.406019	0.411604
GPAA1	0.812799	0.262075
GPAM1	-0.259364	0.798695
GPAT3	0.149415	0.934721
GPAT4	-0.56806	0.0870141
GPC1	0.425998	0.579841
GPC5C	0.179061	0.80763
GPD1L	-0.343605	0.488176
GPDM	-0.117803	0.711113
GPHRA	0.52332	0.743686
GPI8	0.0348372	0.969812
GPKOW	-0.416419	0.272645
GPN1	-0.635653	0.319131
GPN3	-0.0867049	0.965418
GPTC4	0.499899	0.706856
GPTC8	1.20261	0.145936
GPX1	0.732629	0.0493129
GPX4	-0.243344	0.787471
GPX8	-0.309652	0.695088
GRAN	-0.278706	0.773173
GRAP1	0.373691	0.711086
GRB2	-0.0856478	0.856918
GRB7	-0.0645091	0.92166
GRHL2	0.0392256	0.983767
GRHPR	-0.127411	0.708712
GRIN1	-0.24409	NA
GRN	0.232898	0.775038
GRP75	0.187381	0.61043
GRPE1	0.0532301	0.944781
GRPE2	1.52918	0.135524
GRSF1	-0.607142	0.194559
GRWD1	-0.31576	0.414362
GSDMD	-0.414366	0.373384
GSDME	-0.0934448	0.945519
GSE1	-0.160339	0.852183
GSH0	-0.13556	0.804294
GSH1	-0.00988793	0.980347
GSHB	0.0927515	0.845863
GSHR	-0.243336	0.469133
GSK3A	0.000869809	0.999118
GSK3B	-0.449503	0.256162
GSLG1	-0.147445	0.659007
GSTK1	0.0283179	0.953566
GSTO1	0.156627	0.765544
GSTO2	0.422878	0.475389
GSTP1	-0.24275	0.451689
GT251	-0.624802	0.122022
GTF2I	-0.191887	0.440231
GTPB1	0.494299	0.245832
GTPB3	-0.069554	0.964178
GTPB4	-0.491928	0.0815209
GTPB6	-0.438218	0.576668
GTPBA	0.0702493	0.928808
GTR1	-0.543155	0.218084
GTR3	-1.75826	0.0491466
GTSF1	-0.38333	0.580822
GUAA	-0.423496	0.0859834
GUAD	-0.445666	0.165979
GUF1	-0.470817	0.675315
GULP1	0.373641	0.811131
GYS1	0.435929	0.193618
GYS2	-0.0599315	0.983118
H10	0.342748	0.387385
H12	1.10201	0.650471
H14	0.933875	0.793567
H15	0.5442	0.731714
H1BP3	0.20244	0.799537
H1X	0.338113	0.6111
H2AW	-0.142764	0.787471
H2AX	-1.29105	0.102297
H2AY	-0.452881	0.115476
H4	3.0778	0.0473746
H90B2	-1.27057	0.046226
H90B3	-0.655181	0.620442
H90B4	-0.779177	0.534155
HABP4	-1.51801	0.306049
HACD2	-0.975956	0.235819
HACD3	-1.05596	0.0427629
HACL1	0.309921	0.757958
HACL2	-0.134437	0.748205
HAKAI	0.0847011	0.899468
HAP28	0.233825	0.620802
HARS1	-0.382313	0.284923
HAT1	-0.926262	0.0554718
HAUS4	-0.765919	0.573424
HAUS5	-1.67138	0.0678293
HAUS6	-0.307546	0.814819
HAUS8	-0.477983	0.826821
HAX1	0.578175	NA
HBA	0.238517	0.64955
HBS1L	-0.24875	0.380717
HCD2	-0.181379	0.659109
HCDH	-0.0949102	0.863022
HCFC1	-0.0623443	0.875155
HDAC1	-0.239695	0.52834
HDAC2	-0.51228	0.103081
HDAC3	-0.207803	0.855323
HDAC6	0.0391411	0.963237
HDAC8	-0.308382	0.710698
HDDC2	-0.36722	0.510072
HDGF	-0.428936	0.200017
HDGR2	-0.739685	0.0513561
HDHD1	-0.112381	0.891652
HDHD2	-0.328923	0.604389
HDHD3	-0.158832	0.767193
HDHD5	0.0580527	0.914531
HEAT1	-0.616847	0.0270431
HEAT3	-0.42133	0.707178
HEAT6	-1.01633	0.0533982
HEBP1	0.238614	0.59429
HEBP2	-0.132811	0.765365
HECD1	0.0996925	0.84322
HECD3	0.188952	0.891561
HELLS	-1.01332	0.379413
HELZ	-0.0122918	0.995183
HELZ2	0.745476	0.171505
HEM2	0.506499	0.449923
HEM3	-0.480881	0.152427
HEM6	0.0880565	0.847096
HEMH	0.075492	0.872455
HERC2	-0.0337977	0.982041
HERC4	-0.337483	0.59789
HERC5	-0.000783314	0.99927
HEXA	-0.160236	0.56754
HEXB	0.134013	0.76239
HEXI1	-0.357246	0.416612
HGH1	0.235857	0.707178
HGS	-0.352867	0.329527
HIBCH	-0.0365167	0.948424
HID1	0.125836	0.911683
HIF1N	-0.56869	0.525467
HIKES	-0.540135	0.652328
HINT1	0.137333	0.872459
HINT2	0.0211536	0.977636
HINT3	-0.277866	0.7121
HIP1	0.575806	0.565811
HIP1R	0.322768	0.73471
HIRP3	-0.795017	0.268276
HKDC1	-0.0792438	0.852286
HLAA	0.147681	0.823741
HLAB	-0.0456952	0.92295
HLAC	0.429358	0.220751
HLAE	1.20303	0.15174
HLAG	0.157629	0.866087
HLAH	0.191045	0.837866
HLTF	-0.786599	0.107765
HM13	-1.11926	0.0493129
HMCES	0.720901	0.0898129
HMCS1	-0.547514	0.123483
HMGA1	-1.25518	0.0789144
HMGA2	0.133974	0.858913
HMGB1	-0.231004	0.718436
HMGB2	0.88305	0.226728
HMGB3	0.0505832	0.936238
HMGCL	-0.043376	0.92317
HMGN1	0.273413	0.712686
HMGN2	1.51398	0.0660452
HMGN5	-0.033103	0.976479
HMOX1	0.767	0.0680582
HMOX2	-0.0955787	0.826821
HNRDL	-0.861474	0.0476208
HNRH1	-0.0164398	0.980347
HNRH2	0.143989	0.762154
HNRH3	0.0517374	0.911683
HNRL1	0.0775405	0.855156
HNRL2	-0.00184668	0.99764
HNRLL	-0.113623	0.817947
HNRPC	-0.443931	0.227396
HNRPD	1.00577	0.0678293
HNRPF	0.147618	0.739163
HNRPK	0.488965	0.0883705
HNRPL	0.0328681	0.93487
HNRPM	0.0663029	0.818198
HNRPQ	-0.0752032	0.861591
HNRPR	-0.133471	0.751005
HNRPU	-0.214856	0.463147
HOIL1	0.147994	0.914531
HOOK1	-0.0931203	0.830509
HOOK3	0.711846	0.506373
HP1B3	0.242126	0.512902
HPBP1	-0.487109	0.208416
HPCL1	-0.968249	0.231204
HPCL4	-1.23944	0.181911
HPF1	-0.464081	0.188382
HPRT	-0.479262	0.179591
HPS5	-0.319372	NA
HPS6	0.839991	0.614656
HS105	-0.000470166	0.99927
HS12A	-0.263343	0.505902
HS12B	-0.440259	0.493732
HS2ST	0.270403	0.671014
HS3S1	-0.851876	0.615335
HS71A	0.317286	0.440231
HS71L	1.16609	0.455764
HS74L	0.0659015	0.858913
HS902	-1.02203	0.0554718
HS904	-1.42425	0.0931975
HS90A	0.0360488	0.922358
HS90B	0.555576	0.171729
HSC20	-0.361653	0.777656
HSDL1	-0.844282	0.316987
HSDL2	-0.0883825	0.847096
HSF1	0.290278	0.712686
HSP13	0.134653	0.925483
HSP72	0.455151	0.38496
HSP74	0.0327765	0.946267
HSP76	0.692454	0.4874
HSP7C	0.303405	0.391684
HSP7E	-0.560521	0.171505
HSPB1	0.172341	0.697547
HTAI2	-1.14579	0.345208
HTR5B	-0.668618	0.576573
HTRA2	-0.00439357	0.994794
HTSF1	-0.416803	0.41779
HUWE1	-0.183149	0.232985
HXK1	0.00217645	0.99764
HXK2	-0.1452	0.670359
HYCCI	-0.426585	0.663199
HYEP	0.187386	0.682351
HYES	-0.347958	0.580481
HYOU1	-0.127117	0.713491
HYPK	-1.08038	0.188368
I20L2	-0.15434	0.914531
I2BP1	0.393404	0.592942
I2BP2	-0.19285	0.858913
I2BPL	0.0165188	0.982163
IAH1	-0.125605	0.857756
IASPP	-0.0676439	0.866897
IBP2	0.308537	0.604389
IBP6	-0.302877	0.815937
ICAL	-0.288893	0.456259
ICAM1	-0.325272	0.765544
ICLN	-0.341503	0.768538
ICMT	-1.06126	0.338384
ICT1	-0.303792	0.449923
IDE	-0.486694	0.0620554
IDH3A	-0.0268561	0.960945
IDH3B	-0.311782	0.493299
IDH3G	0.296473	0.530587
IDHC	-0.069611	0.846496
IDHP	0.00134065	0.998219
IDI1	-0.0139788	0.982041
[truncated: 3,394 more rows]

## Sheet: 24-Hours
24-Hours
Protein	log2FC	adj.pvalue
44986	0.0539374	0.970366
44987	-0.270699	0.946407
45171	0.0869726	0.94432
45175	0.391167	0.637948
45176	0.0965261	0.943118
45177	0.0475986	0.974042
45178	-0.0593445	0.965123
45179	-0.181473	0.866368
45180	-0.146238	0.930141
45184	-0.0638473	0.972217
1433B	-0.421269	0.671073
1433E	0.0532446	0.978211
1433F	0.157135	0.94432
1433G	-0.0763921	0.94432
1433S	0.222158	0.887718
1433T	-0.1036	0.94432
1433Z	0.216689	0.930141
2A5A	0.142547	0.946407
2A5D	-0.0476449	0.974042
2A5E	-0.110104	0.961726
2A5G	-0.0249327	0.995296
2AAA	-0.0389418	0.969598
2AAB	0.475639	NA
2ABA	0.102969	0.94432
3BP1	0.0356724	0.984695
3HIDH	0.00569499	0.999653
3MG	0.405612	0.746719
4ET	-1.10491	0.687253
4F2	-0.0117617	0.995169
5MP1	-0.140382	0.948626
5MP2	0.171082	0.820754
5NT3A	0.863154	0.464533
5NTC	-0.0416672	0.981523
5NTD	0.0210274	0.992588
6PGD	-0.13032	0.887718
6PGL	-0.0616698	0.970366
8ODP	-0.071774	0.970366
A16A1	-0.00753651	0.999443
A16L1	0.347035	0.7489
A2MG	-0.25569	0.956934
A4	-0.620422	0.472771
AAAS	-0.00568427	0.999653
AAAT	-0.325227	0.607012
AACS	-0.604019	0.759009
AAGAB	0.314706	0.757166
AAK1	1.10425	0.454871
AAKB2	-0.755558	0.866198
AAKG1	0.758573	0.690971
AAKG2	-1.55116	0.210476
AAMDC	-0.379135	0.908853
AAMP	-0.133723	0.952628
AAPK1	0.331482	0.884114
AAR2	0.151516	0.94432
AASD1	-0.0474903	0.984604
AATC	0.0049023	0.999653
AATF	-0.205203	0.882759
AATM	0.185968	0.743894
ABC3B	0.473624	0.941627
ABC3C	-0.835755	0.349832
ABC3F	-0.622538	0.706631
ABCB6	0.276677	0.941627
ABCB7	-0.0130234	0.999167
ABCBA	-0.213387	0.797606
ABCD1	0.0309092	0.995601
ABCD3	-0.0703016	0.949435
ABCE1	-0.335266	0.366902
ABCF1	-0.0591519	0.965123
ABCF2	-0.308855	0.738128
ABCF3	-0.0839369	0.946407
ABD12	0.230796	0.94432
ABHD3	-0.22269	0.930141
ABHDA	0.17655	0.922479
ABHDB	-0.0150567	0.995601
ABHEB	0.00281463	0.999653
ABHGA	0.421764	0.484323
ABI1	0.0617098	0.972593
ABI2	0.0340536	0.995296
ABLM1	-0.340608	0.887468
ABR	0.470251	0.882543
ABRAL	-0.269064	0.891119
ABRX2	0.101966	0.964385
ABT1	-0.667318	0.487987
ACACA	0.152235	0.837071
ACAD8	-0.202065	0.963433
ACAD9	-0.17577	0.719952
ACADM	-0.0547858	0.965123
ACADS	0.403702	0.575503
ACADV	0.0773813	0.94432
ACAP2	0.489066	0.461088
ACATN	-0.304658	0.876407
ACBD5	-1.07434	0.707419
ACBP	0.436271	0.874953
ACD10	0.224665	0.818733
ACD11	-0.10805	0.973884
ACDSB	0.12704	0.916922
ACINU	0.0163655	0.995169
ACL6A	-0.1187	0.925477
ACLY	-0.0642465	0.946407
ACO11	-0.673509	0.615045
ACO13	0.175889	0.887718
ACOHC	0.0519478	0.969386
ACON	0.127405	0.875219
ACOT8	0.369753	0.894349
ACOT9	0.140824	0.779843
ACOX1	-0.080323	0.94432
ACOX3	-0.0822613	0.977615
ACPH	0.203572	0.738128
ACSA	0.292759	0.719952
ACSF2	-0.149619	0.96414
ACSF3	0.425582	0.498666
ACSL1	0.994808	0.557573
ACSL3	0.0308547	0.984199
ACSL4	0.201917	0.694303
ACSL5	-0.0438151	0.969386
ACTBL	-0.179294	0.94432
ACTN1	-0.12279	0.908853
ACTN2	0.0574222	0.974275
ACTN3	0.159637	0.974742
ACTN4	0.118073	0.908853
ACTS	2.38361	0.802223
ACTY	0.0062505	0.999653
ACTZ	-0.151599	0.874953
ACY1	0.332177	0.7489
ACYP1	-0.0410977	0.980441
ACYP2	-0.285045	0.882759
ADA	0.562415	0.56962
ADA10	-0.707134	0.116082
ADA15	0.512397	0.828215
ADA17	0.205418	0.935634
ADAM9	-0.525528	0.274014
ADAS	0.00598777	0.997573
ADAT2	-0.244963	0.687253
ADAT3	0.115554	NA
ADDA	-0.165468	0.94432
ADDG	-0.208156	0.790679
ADGB	-0.23148	0.917567
ADHX	0.175842	0.7489
ADIRF	-0.094169	0.990802
ADK	-0.158553	0.906632
ADML	-0.703022	0.722961
ADNP	-0.16769	0.887718
ADPGK	-0.0847897	0.974042
ADPPT	-1.04447	0.454871
ADPRS	0.197756	0.82087
ADRM1	-0.470361	0.498105
ADRO	0.0344604	0.990802
ADSSP	-0.729424	0.615045
ADT1	-0.656271	0.575503
ADT2	0.0147253	0.995296
ADT3	-0.120689	0.943678
ADX	0.068875	0.995169
AEDO	-0.549432	0.733057
AFAD	0.0525458	0.978211
AFG2A	0.0465137	0.972217
AFG2B	0.378171	0.702197
AFG32	-0.0314311	0.97615
AFTIN	0.825664	0.610789
AGAL	-0.617557	0.568308
AGAP1	1.50957	0.0620834
AGAP2	-0.228689	0.96414
AGAP3	0.111033	0.965123
AGFG1	-0.117056	0.942726
AGK	0.0522791	0.973884
AGM1	0.154405	0.930141
AGO1	0.380889	0.915886
AGO2	0.114946	0.940969
AGO3	0.127572	0.956388
AGRE5	-0.237573	0.734339
AGRIN	0.707357	0.286845
AGRV1	-0.977654	0.359163
AHNK	-0.0388445	0.978555
AHNK2	-0.633894	0.39828
AHSA1	-0.038138	0.974742
AIDA	-0.209222	0.939232
AIF1L	0.0503667	0.995169
AIFM1	0.00872574	0.995296
AIMP1	0.137693	0.90428
AIMP2	-0.260872	0.710284
AIP	-0.156917	0.816523
AJUBA	0.0632369	0.995296
AK17A	0.228011	0.928251
AK1A1	-0.048405	0.974742
AKA12	-0.515707	0.35173
AKAP1	-0.932994	0.65476
AKAP2	-0.182301	0.974016
AKAP8	-0.155934	0.908853
AKAP9	0.00604958	0.999653
AKP13	0.60626	0.738128
AKP8L	0.0129073	0.995296
AKT1	0.100137	0.94432
AKTS1	-0.492374	0.777938
AL1A1	-0.00320763	0.999653
AL1A3	-0.148773	0.847144
AL1B1	-0.000203046	0.999784
AL3A2	-0.0272609	0.984438
AL3B1	0.722677	0.904614
AL4A1	0.148986	0.868111
AL7A1	0.0611144	0.961726
AL9A1	0.0252755	0.987332
ALAT2	-0.100985	0.974042
ALBU	-0.0755891	0.991251
ALDH2	-0.091672	0.935634
ALDOA	0.707232	0.41864
ALDOC	0.934218	0.0279969
ALDR	-0.206019	0.897616
ALG1	0.173252	0.966905
ALG13	0.063741	0.995296
ALG2	0.1646	0.925477
ALG5	0.13638	0.948941
ALG6	-0.286051	0.908853
ALG9	0.716799	0.454871
ALKB1	-0.535542	NA
ALKB4	-0.177086	0.946407
ALKB5	-0.166537	0.887468
ALR	0.180167	0.965123
AMFR	-0.452193	0.760651
AMPB	0.0204084	0.994213
AMPD2	-0.15777	0.843124
AMPD3	-0.221537	0.892456
AMPL	0.0737628	0.94432
AMRP	0.0635224	0.974042
AMZ2	0.100176	0.969386
AN32A	0.367578	0.77706
AN32B	1.01075	0.413052
AN32E	-0.392344	0.696176
ANAG	0.108701	0.94432
ANC2	0.122195	0.982512
ANCHR	0.634622	0.780483
ANFY1	-0.00484356	0.999653
ANGE1	0.0340715	0.996375
ANGL4	0.0484387	0.981555
ANK3	0.422799	0.803638
ANKH1	-0.593723	0.490741
ANKL2	-0.894727	0.804323
ANKY2	-0.283997	0.93622
ANKZ1	0.657921	0.655787
ANLN	2.05553	0.00482817
ANM1	-0.248967	0.65476
ANM3	0.266591	0.885298
ANM5	-0.728812	0.214903
ANO6	-0.149833	0.965123
ANR10	-0.423789	0.6773
ANR17	-1.15167	0.508988
ANR28	0.168228	0.961726
ANR40	-0.561688	0.908853
ANS1A	0.132927	0.966619
ANT3	-0.614032	0.778157
ANX10	0.713028	0.922479
ANX11	-0.0848474	0.94432
ANXA1	-0.0945325	0.94432
ANXA2	-0.576386	0.691389
ANXA3	0.0658581	0.961726
ANXA4	-0.0249235	0.990924
ANXA5	-0.103498	0.946407
ANXA6	-0.0732598	0.910136
ANXA7	-0.0256151	0.990802
AOFA	0.329955	0.815074
AOFB	0.138059	0.7489
AP1B1	-0.107168	0.944718
AP1G1	0.0632562	0.946503
AP1M1	0.693375	0.41864
AP1M2	0.308832	0.757166
AP1S1	-0.0901515	0.957668
AP2A1	0.087358	0.928282
AP2A2	0.270033	0.731171
AP2B1	-0.118288	0.931123
AP2C	-0.33687	0.544676
AP2M1	-0.00852319	0.995601
AP2S1	-0.171393	0.975396
AP3B1	-0.0868757	0.94432
AP3D1	-0.245653	0.713137
AP3M1	0.0171717	0.995296
AP3M2	0.418406	0.894216
AP3S1	-0.395516	0.780483
AP4A	-0.368418	0.738128
APAF	-0.487384	0.808132
APC1	-0.233899	0.9644
APC4	0.0258404	0.995601
APC5	-0.0697085	0.990802
APC7	-0.299996	0.901862
APEX1	-0.534027	0.240359
API5	0.199997	0.815329
APLP2	-0.367535	0.803638
APMAP	-0.000179325	0.999784
APOL2	0.327853	0.9065
APT	0.577947	0.499826
APTX	-0.308302	0.922479
AQR	-0.082971	0.949435
AR2BP	-0.315644	0.930141
AR6P1	-0.31277	0.740486
AR6P4	-0.146275	0.911061
ARAF	0.117372	0.980384
ARAP1	-0.0882885	0.983779
ARBK1	0.250521	0.946407
ARC1A	0.159991	0.980947
ARC1B	-0.135126	0.89203
ARCH	-0.282092	0.896974
AREG	-0.573745	0.7489
ARF4	-0.152214	0.887718
ARF5	-0.20018	0.815074
ARF6	-0.110645	0.946595
ARFG1	0.00971324	0.999653
ARFG2	-0.282097	0.647649
ARFG3	0.0857247	0.980441
ARFP1	0.110417	0.914876
ARFP2	0.251233	0.780483
ARFRP	0.138067	0.956934
ARGAL	-0.124518	0.969386
ARGI2	0.513492	0.812324
ARGL1	1.81485	NA
ARH	-0.493106	0.87115
ARHG1	-0.16798	0.845636
ARHG2	-0.195577	0.918586
ARHG5	-0.627889	0.412069
ARHG7	0.115583	0.904389
ARHGA	-0.768896	0.647649
ARHGB	-0.699616	0.731171
ARHGC	0.293836	0.935634
ARHGG	-0.178317	0.922479
ARHGI	0.223608	0.965123
ARI1	-0.525283	0.374953
ARI1A	0.0542612	0.974042
ARI1B	-0.109734	0.965123
ARI2	-0.153178	0.935634
ARI3A	0.10975	0.993733
ARI4B	0.153071	0.979563
ARID2	-0.394269	0.859871
ARK2N	-0.11691	0.975396
ARK72	0.15752	0.922479
ARL1	-0.816831	0.413052
ARL2	0.156047	0.94432
ARL3	-0.374346	0.63421
ARL8A	0.489055	0.551016
ARL8B	0.261786	0.874953
ARLY	0.164253	0.935634
ARM10	-0.329262	0.7489
ARMC1	-0.168584	0.935634
ARMC6	-0.810083	0.551016
ARMC8	-0.18095	0.950134
ARMD3	0.25369	0.928276
ARMT1	-0.301211	0.815074
ARMX3	-0.000192845	0.999784
ARNT	-0.269969	0.603091
AROS	-0.50576	0.738128
ARP10	-0.21322	0.969544
ARP19	1.27696	0.740486
ARP2	-0.134749	0.887468
ARP3	-0.253251	0.655787
ARP5	0.0662514	0.995169
ARP5L	-0.0880155	0.973034
ARPC2	-0.00123568	0.999653
ARPC3	0.230995	0.726986
ARPC4	-0.338644	0.623869
ARPC5	0.202306	0.885298
ARPIN	0.371966	0.7489
ARRB1	0.401746	0.892456
ARRB2	-0.161808	0.935634
ARRD1	-0.862745	0.667262
ARVC	0.0579811	0.995296
ASAH1	-0.0129655	0.995933
ASAP1	0.539689	0.882759
ASCC1	-0.399929	0.942726
ASCC2	-0.00455691	0.999653
ASCC3	-0.0384577	0.991965
ASF1A	-0.45762	0.885298
ASF1B	-0.619449	0.796827
ASGL1	0.109865	0.935634
ASH2L	-0.312063	0.816136
ASHWN	0.457123	0.809565
ASM3B	-0.0950207	0.967767
ASML	-0.102932	0.943678
ASNS	-0.0893855	0.952628
ASPC1	-0.113248	0.946407
ASPH	-0.0730393	0.94432
ASPP2	0.824893	NA
ASSY	0.0121769	0.996375
ASURF	0.719875	0.746778
AT11A	-0.525267	0.922479
AT131	-0.090242	0.946407
AT1A1	0.0883089	0.94432
AT1A2	-0.204147	0.974742
AT1A3	-0.581578	0.887718
AT1B1	0.173931	0.882161
AT1B3	0.0792332	0.94432
AT2A2	-0.086914	0.94432
AT2A3	0.311204	0.940771
AT2B1	0.0643464	0.965123
AT2B3	0.0121739	0.995296
AT2B4	0.346916	0.655787
AT2C1	-0.0779931	0.956455
AT2L2	0.373968	0.746719
AT5F1	0.0891343	0.964385
AT8B1	-0.314301	NA
ATAD1	-0.247671	0.740486
ATAD2	0.524141	0.511087
ATAT	-0.397823	NA
ATD3A	-0.120302	0.940771
ATD3B	0.202419	0.834219
ATE1	-0.274426	0.738128
ATF1	-0.760065	0.580638
ATG12	-0.24488	0.982378
ATG3	-0.166211	0.891119
ATG4B	0.0664205	0.965123
ATG5	-0.0824585	0.965123
ATG7	0.179247	0.94422
ATG9A	-0.155725	0.946407
ATGA1	-0.566655	0.720855
ATLA2	0.139805	0.94432
ATLA3	0.223355	0.818878
ATN1	-0.260888	0.957378
ATOX1	0.162628	0.956388
ATP4A	0.236928	0.891119
ATP5H	0.0130067	0.995296
ATP5I	0.118118	0.946407
ATP5J	1.19996	0.38385
ATP5L	0.956273	0.243416
ATP5S	-0.28935	0.73862
ATP6	0.0106761	0.996375
ATP68	0.208238	0.945299
ATP9A	-0.861368	0.691389
ATPA	-0.0543522	0.979563
ATPB	0.266484	0.551016
ATPD	-0.00245817	0.999653
ATPF1	-0.0977152	0.987186
ATPF2	-1.03243	0.525694
ATPG	0.114221	0.94432
ATPK	-0.0679423	0.965123
ATPMK	0.2346	0.807615
ATPO	0.091516	0.930141
ATR	-0.0422987	0.996375
ATRAP	-0.0954508	0.961726
ATRIP	-0.323254	0.788416
ATRN	-0.4357	0.922479
ATRX	-0.728888	0.595374
ATX10	-0.444158	0.551016
ATX2	-0.105862	0.961726
ATX2L	-0.348165	0.67568
ATX3	0.799395	0.604029
AUHM	-0.260119	0.816523
AUP1	-0.130937	0.969386
AURKB	1.99205	0.000450516
AVL9	-0.193035	0.922479
B2CL1	-0.263086	0.965123
B2L13	-0.237809	0.922479
B2MG	-0.266783	0.882543
B3A2	-0.626716	0.820754
B3GA3	0.945831	0.431357
BABA1	0.222994	0.943678
BABA2	-0.13235	0.946407
BACH	-8.77451e-07	0.999995
BAD	0.169121	0.94432
BAF	0.430223	0.836626
BAG1	0.425824	0.942377
BAG2	-0.228544	0.740486
BAG3	-0.0650665	0.987332
BAG4	-1.17058	0.604029
BAG5	0.0383008	0.974742
BAG6	-0.0815172	0.94422
BAIP2	0.164969	0.761518
BAP18	0.0728968	0.983746
BAP29	-0.184724	0.94432
BAP31	0.0658943	0.980947
BASI	-0.0464439	0.974042
BAX	0.102112	0.945299
BAZ1A	0.322673	0.943678
BAZ1B	-0.619875	0.0557084
BAZ2A	-0.379468	0.775225
BCAM	-0.199077	0.854584
BCAR1	1.59016	0.285049
BCAR3	0.466283	0.868111
BCAS3	0.154147	0.94432
BCAT2	0.259115	0.780483
BCCIP	-0.0629067	0.96414
BCKD	0.146617	0.94432
BCL7C	0.158307	0.935634
BCLF1	-0.101276	0.940771
BCS1	-0.0706844	0.990802
BD1L1	0.262339	0.946407
BDH	0.0895017	0.949219
BECN1	-1.43981	0.582726
BET1	0.122624	0.963433
BGAL	-0.0256404	0.986195
BGLR	0.922982	0.260915
BHE40	0.0978445	0.990802
BI1	-0.063152	NA
BI2L1	0.834947	0.185521
BICD2	-0.522998	0.840183
BID	-0.150503	0.96414
BIEA	-0.212125	0.794438
BIG1	0.610231	0.731171
BIG2	0.555568	0.746778
BIN1	-0.31139	0.860713
BIN3	0.974617	0.777938
BIP	0.516491	0.431357
BIRC2	0.33698	NA
BIRC6	-0.405458	0.72398
BL1S3	0.198908	0.94432
BL1S4	0.788164	0.738411
BLMH	0.00367297	0.999653
BLT3A	-1.27501	0.655787
BLVRB	0.0134539	0.995296
BMS1	-0.361565	0.0557084
BOLA1	-0.192602	0.897616
BOLA2	-0.130869	0.943678
BOP1	-0.3533	0.431357
BOREA	2.50159	2.70773e-05
BORG4	-0.219371	0.744284
BPHL	1.23644	0.604029
BPNT1	0.0460837	0.972593
BPTF	-0.406234	0.812324
BRAP	0.76005	0.743743
BRAT1	0.0728384	0.984695
BRCC3	0.103244	0.969544
BRD2	0.383673	0.724306
BRD4	0.275452	0.955566
BRD7	0.294358	0.91078
BRD8	-0.123984	0.977615
BRE1A	-0.320501	0.731835
BRE1B	-0.202825	0.82087
BRI3B	-0.013038	0.995296
BRMS1	-0.434159	0.908853
BROX	0.291709	0.807615
BRPF3	-0.226785	0.97106
BRWD3	0.748003	NA
BRX1	-0.956596	0.299884
BST2	-0.0570217	0.995169
BT3L4	-0.638751	0.480158
BTAF1	0.20028	0.886291
BTBD2	0.464586	0.738128
BTF3	-0.102172	0.9443
BUB3	0.0520846	0.974042
BUD13	-0.116545	0.970366
BUD23	-0.817826	0.214903
BUD31	-0.32259	0.6773
BYST	-0.17083	0.90075
C170B	1.25479	0.451452
C19L1	0.0829853	0.965123
C19L2	0.282712	0.933097
C1QBP	-0.0185985	0.995296
C1TC	0.0244231	0.986123
C1TM	-0.14007	0.797974
C2CD5	-0.330013	0.916922
C2D1A	0.329803	0.751937
C560	-0.226386	0.7489
CA131	-0.421367	0.908853
CAAP1	0.00881009	0.999653
CAB39	-0.250185	0.901862
CAB45	-0.174817	0.930141
CACL1	-0.812158	0.580591
CACP	0.781149	0.824594
CADH1	0.108388	0.933158
CADH3	-0.376361	0.820754
CADM4	0.259415	0.930141
CAF17	-0.488513	0.655787
CAF1A	-0.734871	0.72398
CAF1B	-0.119558	0.967767
CAH13	-0.0754129	0.96414
CAH2	0.00293448	0.999653
CAH9	0.467581	0.709987
CALD1	-0.206491	0.862145
CALM1	0.430218	0.805101
CALR	-0.0635666	0.946967
CALU	-0.376178	0.655787
CALX	0.269004	0.667262
CAMP1	-0.0519657	0.995169
CAMP2	-0.104656	NA
CAMP3	0.0993343	0.967878
CAN1	-0.121991	0.882543
CAN2	-0.120272	0.887718
CAN5	0.39778	0.889937
CANB1	-1.00802	0.108835
CAND1	-0.00873345	0.995601
CANT1	0.899676	0.804323
CAP1	0.0643575	0.950697
CAPAM	0.566742	0.707419
CAPG	0.20616	0.797974
CAPR1	-0.147545	0.897616
CAPZB	0.181531	0.856984
CAR19	-0.050386	NA
CARF	-0.547642	0.679307
CARL1	-0.208509	0.922479
CARL2	0.292109	0.925046
CARM1	0.203826	0.901862
CARME	-0.297672	0.930141
CASP	0.38507	0.767763
CASP3	0.28263	0.946407
CASP6	-0.230016	0.882543
CASP7	-0.0125972	0.999443
CASP8	-0.228617	0.908853
CATA	-0.0522191	0.965123
CATB	0.400719	0.490741
CATC	-0.223803	0.815074
CATD	-0.232235	0.65278
CATH	0.303634	0.877904
CATIN	0.403168	0.94432
CATL1	0.263498	0.917343
CATZ	-0.0979269	0.970149
CAV1	-0.515718	0.498666
CAV2	-0.0784955	0.969386
CAVN1	0.0370866	0.980441
CAVN3	1.21611	0.245702
CAZA1	-0.131717	0.874203
CAZA2	-0.0945178	0.930141
CB069	-0.338104	0.823129
CB39L	-0.468709	0.760651
CBAR1	0.369654	0.738128
CBL	0.11747	0.952628
CBLB	-1.03152	0.551016
CBP	-0.145896	0.990924
CBPD	-0.0125111	0.996375
CBR3	0.881741	NA
CBR4	0.246772	0.728328
CBX1	0.107924	0.952628
CBX3	-0.0463259	0.974742
CBX4	-0.760171	0.226659
CBX5	-0.0058791	0.999653
CBX8	0.0570941	0.974742
CC124	0.161469	0.946407
CC127	0.570961	0.897993
CC134	-0.43785	NA
CC137	-0.879395	0.112467
CC171	0.179587	NA
CC186	-0.0460923	0.995296
CC50A	-0.259942	0.945299
CC71L	0.682638	0.760651
CC90B	0.857801	0.780483
CCAR1	0.138261	0.815074
CCAR2	0.0570512	0.967767
CCD12	-0.423178	0.7489
CCD22	-0.0893214	0.974275
CCD25	0.229521	0.891119
CCD43	0.49127	0.702469
CCD47	0.0307067	0.982239
CCD50	0.225904	0.963623
CCD86	-0.767059	0.267951
CCD93	0.729999	0.780483
CCD97	0.0864336	0.986004
CCDB1	0.447684	0.78044
CCDC6	0.135139	0.901862
CCDC9	0.0234795	0.995296
CCHL	-0.095575	0.942377
CCN1	0.864616	0.464533
CCNB1	3.0979	0.000450516
CCNC	0.113552	0.990924
CCND1	0.0679919	0.992588
CCNH	-0.707238	0.454871
CCNK	0.134539	0.970611
CCNL1	0.563116	0.790679
CCNT1	0.20166	0.866205
CCNY	0.233131	0.943118
CCS	-0.096142	0.973884
CCZ1	-0.724543	0.886291
CD109	-0.45094	0.289667
CD11A	0.293046	0.961726
CD11B	-0.0305224	0.990802
CD123	-0.461528	0.863276
CD151	0.208658	0.963601
CD166	0.186485	0.882759
CD276	-0.208816	0.7489
CD2AP	-0.119922	0.91078
CD2B2	0.107133	0.94432
CD37L	0.601179	0.820754
CD44	-0.0204276	0.995169
CD47	-0.000138676	0.999995
CD59	-0.122607	0.94432
CD63	0.15484	0.896794
CD81	0.060707	0.970149
CD9	0.68185	0.701388
CDC16	-1.0717	0.419067
CDC23	-0.152216	0.946407
CDC27	-0.551538	0.775097
CDC37	0.288138	0.637243
CDC42	-0.547742	0.465567
CDC5L	-0.0701666	0.930141
CDC73	-0.190383	0.892456
CDCA5	1.406	0.274014
CDCP1	-0.042646	0.974042
CDD	-0.0244227	0.993586
CDIPT	0.129945	0.965123
CDK1	-0.0238871	0.995169
CDK12	0.207827	0.94432
CDK13	-1.3154	0.0918205
CDK16	-1.0717	0.566364
CDK2	-0.061222	0.96414
CDK5	0.186492	0.9644
CDK6	-0.0381007	0.995265
CDK7	0.144699	0.935147
CDK9	-0.0195434	0.995169
CDKAL	-0.101414	0.980161
CDN1B	-0.980065	0.274014
CDN1C	-0.215483	0.930141
CDS2	0.118901	0.922479
CDV3	-0.430907	0.815074
CDYL	0.365923	0.930141
CE022	-0.931056	0.4871
CE024	-0.3125	0.834667
CE170	-1.14202	0.498543
CEBPB	-0.827901	0.551017
CEBPZ	-0.287314	0.760651
CEGT	-0.170217	0.965123
CELF1	0.0581488	0.967878
CENPB	-0.331567	0.940119
CENPC	0.482845	0.804513
CENPV	0.305645	0.882543
CEP41	-0.146346	0.974042
CEPT1	0.133137	0.94432
CERS2	-0.178595	0.94432
CERT	-0.126197	0.941913
CETN2	-0.112931	0.967926
CF298	-0.0371993	0.995296
CFA20	0.0435722	0.984357
CFA36	0.228304	0.965123
CFDP1	0.0234107	0.995429
CG050	-0.0248408	0.995296
CGBP1	-0.0860811	0.983779
CGL	-0.123516	0.901862
CH033	-0.241362	0.902589
CH082	-0.258402	0.738411
CH10	0.201148	0.96414
CH60	0.00978043	0.995601
CHAP1	-0.151245	0.935634
CHCH1	-0.0862502	0.970366
CHCH2	-0.447657	0.738128
CHD1	-0.698034	0.719844
CHD1L	0.0347358	0.995169
CHD2	0.269847	0.887468
CHD4	-0.0907272	0.930141
CHD5	-0.192559	0.943118
CHDH	0.10059	0.974042
CHERP	0.228448	0.892456
CHID1	-0.265141	0.94432
CHIP	0.131421	0.959225
CHK1	-0.0657453	NA
CHK2	-0.567618	0.7489
CHKB	0.0144449	0.999653
CHM1A	0.388752	0.6773
CHM1B	-0.0359326	0.990802
CHM2A	0.857007	0.694048
CHM2B	0.253285	0.901862
CHM4A	-0.285226	0.807615
CHM4B	-0.0430222	0.983297
CHMP3	-0.0784467	0.976956
CHMP5	0.22913	0.901505
CHMP6	0.0990714	0.94432
CHMP7	0.339559	0.90075
CHP1	0.0627948	0.980947
CHRC1	-0.109599	0.94565
CHRD1	-0.00788916	0.996375
CHSP1	0.394714	0.790679
CHSS2	0.301475	0.726986
CHTOP	-0.228382	0.807839
CHUR	-0.166493	0.984695
CI114	-0.550759	0.676226
CIA2A	0.599335	0.72398
CIA2B	-0.377797	0.7489
CIA30	0.518942	0.697485
CIAO1	-0.452161	0.604029
CIB1	0.0156418	0.995296
CING	0.43753	0.621999
CIP2A	0.393201	0.965186
CIP4	-0.0544863	0.965123
CIRBP	-0.804492	0.116082
CISD1	-0.184474	0.899067
CISD2	-0.051716	0.973884
CISY	-0.0918583	0.925046
CK054	0.204182	0.759587
CK068	-0.249676	0.757166
CK098	0.0219399	0.995169
CK5P1	-0.660749	0.604029
CK5P3	0.0379027	0.984507
CKAP2	2.01393	0.490741
CKAP4	0.0401321	0.980441
CKAP5	0.473422	0.214903
CKLF4	0.135553	NA
CKS1	-0.462828	0.930141
CKS2	0.736403	0.73994
CLAP1	-0.115237	0.966905
CLAP2	-0.932941	0.803638
CLCA	-0.0776479	0.983746
CLCB	-0.175666	0.956388
CLCN7	-0.288069	0.922479
CLD3	-0.225301	0.928276
CLD4	-0.354823	0.887468
CLD7	-0.748488	0.214903
CLDN1	-0.655723	0.721032
CLH1	-0.0910328	0.931123
CLH2	0.0827496	0.975079
CLIC1	0.111422	0.924537
CLIC3	-0.039364	0.995296
CLIC4	0.160193	0.816523
CLIP1	0.524983	0.597982
CLIP2	0.160539	0.96454
CLK1	1.99395	0.0231295
CLK3	0.0481179	0.995169
CLMN	-0.124184	0.930141
CLP1	-0.133891	0.965123
CLP1L	0.00326949	0.999653
CLPB	-0.314394	0.709987
CLPP	-0.00490695	0.999653
CLPT1	-0.174989	0.964385
CLPX	-0.691917	0.451452
CLU	-0.361874	0.431357
CLUS	0.600409	0.483035
CLYBL	0.468978	0.575503
CMBL	-0.418168	0.790679
CMIP	0.0804082	0.984695
CMS1	0.568449	0.672401
CMTD1	0.474687	0.755635
CMTR1	0.097225	0.964385
CMTR2	0.512192	NA
CN37	0.175241	0.726986
CNBP	-0.338471	0.74457
CND1	-0.741764	0.551017
CND2	-0.367801	0.760117
CND3	-0.89729	0.372425
CNDD3	-0.460687	0.808544
CNDG2	0.0619227	0.995296
CNDP2	-0.0873009	0.943678
CNN2	-0.0739335	0.970792
CNN3	0.0699841	0.9644
CNNM2	0.825842	0.551016
CNNM3	0.214926	0.94422
CNNM4	0.807741	0.637243
CNO10	-0.318268	0.887718
CNO11	-0.358392	0.894216
CNO6L	-0.459176	0.847144
CNOT1	-0.0233088	0.981523
CNOT2	-0.0268582	0.995296
CNOT3	-0.088435	0.948328
CNOT4	0.02019	0.995296
CNOT7	0.122687	0.970611
CNOT9	-0.185259	0.82135
CNPY2	0.290407	0.731835
CNPY3	0.0544987	0.980596
CO1A1	-1.14476	0.619191
CO3	1.59374	0.621999
CO6A1	-0.131527	0.924537
COA3	-0.411125	0.735303
COA6	-0.127229	0.901862
COA7	-0.194062	0.986195
COAC	1.47238	0.667262
COASY	0.162532	0.863276
COCA1	-0.212273	0.968527
COF1	-0.435219	0.738411
COF2	0.111373	0.965123
COG1	0.621817	0.210476
COG2	0.271198	0.830775
COG3	0.768101	0.349832
COG4	-0.294799	0.713061
COG5	0.226589	0.943678
COG6	-0.716016	0.573515
COG7	0.00967017	0.999443
COG8	-0.933999	0.556108
COIA1	0.630219	0.274014
COIL	-0.122593	0.94432
COMD1	-0.187724	0.966905
COMD2	-0.658969	NA
COMD3	-1.14654	0.499826
COMD4	-0.424675	0.859075
COMD5	-0.0844401	0.983297
COMD6	0.035001	0.995265
COMD9	-0.0233903	0.995933
COMDA	-0.136798	0.946407
COMT	-0.26258	0.807615
COPA	-0.0958894	0.928282
COPB	-0.0860422	0.941627
COPB2	0.0565603	0.94432
COPD	-0.0806706	0.948941
COPE	0.368629	0.472873
COPG1	-0.0426217	0.970366
COPG2	0.156976	0.859075
COPZ1	-0.218625	0.870125
COQ3	-0.0255796	0.995169
COQ5	-0.0110064	0.999653
COQ6	0.0299934	0.994017
COQ7	0.103704	0.974742
COQ8A	-0.281366	0.738128
COQ8B	0.215235	0.943118
COQ9	0.964303	0.440424
COR1B	-0.0566504	0.966905
COR1C	-0.0682325	0.965123
COR2A	0.0970797	0.966905
COT2	-1.82296	0.214903
COTL1	-0.263118	0.900811
COX1	-0.424143	0.940119
COX15	-0.436079	0.625015
COX16	-0.839839	0.358412
COX19	0.00866154	NA
COX2	0.230516	0.849323
COX20	-0.270025	0.817487
COX41	-0.0795341	0.973884
COX5A	-0.300729	0.738128
COX5B	0.756079	0.465326
COX6C	0.637506	0.687253
COX7C	-0.0707928	0.980441
COX7R	-0.606426	0.551016
COXM2	-0.260768	0.897993
CP20A	-0.310446	0.958928
CP2S1	0.542886	0.237648
CP4FB	0.0438771	0.982239
CP51A	-0.247285	0.655787
CPIN1	-0.0893511	0.94432
CPNE1	0.00499466	0.999653
CPNE2	-0.327212	0.699569
CPNE3	-0.0917383	0.91078
CPNE7	-0.195528	0.828215
CPNS1	-0.0864883	0.946407
CPPED	-0.199253	0.950134
CPSF1	0.043809	0.965123
CPSF2	-0.0196712	0.995169
CPSF3	-0.147204	0.91078
CPSF4	0.124212	0.957154
CPSF5	0.118572	0.904389
CPSF6	-0.019286	0.995296
CPSF7	0.432604	0.575503
CPSM	0.232247	0.760651
CPT1A	-0.137629	0.740486
CPT2	0.0321023	0.990802
CPVL	-0.00110554	0.999653
CRBG1	0.29308	0.96414
CRBN	0.0798464	0.994017
CRCM	-0.526687	0.655787
CREB1	0.508784	0.383684
CREL1	0.103204	0.990802
CREL2	-0.155014	0.970149
CRIP1	0.13386	0.995296
CRIP2	0.00320191	0.999653
CRK	0.168223	0.859791
CRKL	0.0907544	0.94422
CRLF3	-0.0956282	0.930141
CRNL1	-0.367568	0.5381
CROCC	-0.0578309	0.995169
CRTAP	0.342247	0.790679
CRYL1	0.238996	0.859413
CRYM	0.317669	0.866074
CS047	0.00306115	0.999653
CSCL2	0.503471	0.908853
CSDE1	-0.171243	0.780483
CSK	0.121735	0.930141
CSK21	-0.248419	0.969386
CSK22	-0.160023	0.882759
CSK2B	-0.0853981	0.955902
CSKP	-0.00760535	0.999653
CSN1	-0.159474	0.882543
CSN2	-0.0229034	0.990802
CSN3	0.192031	0.82087
CSN4	0.0158326	0.995296
CSN5	-0.134748	0.94432
CSN6	0.0934089	0.946967
CSN7A	-0.0168392	0.995296
CSN7B	0.0493785	0.976956
CSN8	0.0399683	0.977615
CSPG2	0.10956	0.974742
CSPG4	-1.10981	0.490741
CSRP1	-0.153804	0.897993
CSRP2	-0.147281	0.928282
CSTF1	-0.143437	0.897993
CSTF2	0.0970368	0.965123
CSTF3	0.0155556	0.995296
CSTFT	0.246708	0.892456
CSTN1	0.868902	0.740486
CSTOS	-0.271179	0.887718
CT2NL	-0.3317	0.94432
CTBL1	-0.00728664	0.999653
CTBP1	0.104482	0.94422
CTBP2	-0.0608589	0.950377
CTCF	0.150118	0.922479
CTDP1	0.077183	0.965123
CTDS1	0.424077	NA
CTF18	0.0944335	0.965123
CTL1	0.00318483	0.999653
CTL2	0.0214888	0.995296
CTNA1	0.0615191	0.950276
CTNA2	-0.181162	0.892456
CTNB1	-0.0131235	0.995296
CTND1	-0.104531	0.93331
CTR1	-0.62797	0.226659
CTR9	-0.0269124	0.995296
CTSL2	-0.988639	0.575503
CTU1	-0.0434721	0.995265
CTU2	0.212529	0.925046
CUL1	-0.118456	0.920984
CUL2	0.275406	0.408303
CUL3	0.0267692	0.986123
CUL4A	-0.64361	0.263225
CUL4B	-0.344839	0.719583
CUL5	-0.202984	0.89228
CUTA	-0.0394518	0.995169
CUTC	-0.163363	0.885298
CWC15	-0.10478	0.952628
CWC22	-0.134445	0.943118
CWC27	-0.758084	0.465567
CX038	0.0742852	0.983746
CX6B1	-0.140966	0.937942
CX7A2	-0.484971	0.738128
CXAR	0.057617	0.982378
CXXC1	0.268742	0.946407
CY1	-0.343083	0.508988
CY24A	-0.208475	0.96414
CYB5	0.389656	0.894216
CYB5B	0.282458	0.906632
CYBC1	-0.0153696	0.999653
CYBP	0.01231	0.995296
CYBR1	0.317537	0.930141
CYC	-0.203896	0.883791
CYFP1	-0.088508	0.930141
CYFP2	0.619779	0.744284
CYRIB	-0.260831	0.780483
CYTB	0.104443	0.940119
CYTC	0.343207	0.882543
CYTM	0.451943	0.91078
CZIB	-0.0189243	0.995169
D19L1	-0.122592	0.950134
D2HDH	0.252597	0.96414
D39U1	0.399895	0.902589
DAA10	-0.272273	0.815074
DAAF5	-0.336433	0.647649
DAB2P	-0.0616343	0.995296
DAD1	0.00590148	0.999653
DAF	0.00321454	0.999653
DAG1	-0.876839	0.381627
DAXX	-0.0408105	0.995169
DAZP1	-0.00799557	0.99813
DBLOH	-0.00731571	0.999653
DBNL	-0.256765	0.790679
DBR1	-0.383486	0.747258
DC1I2	-0.0120282	0.995601
DC1L1	0.00490978	0.999653
DC1L2	-0.177138	0.882543
DCA11	0.47094	0.73994
DCA13	-0.260728	0.655787
DCA16	-0.25257	0.943118
DCAF1	-0.228331	0.726986
DCAF6	0.399484	0.7565
DCAF7	-0.086049	0.940119
DCAF8	-0.162486	0.845636
DCAKD	0.816	0.818878
DCBD2	-0.682977	0.408303
DCC1	-1.27451	0.240359
DCK	-0.164122	0.925046
DCMC	-0.613044	0.8773
DCNL1	-0.336136	0.786205
DCNL3	-0.32057	0.946407
DCNL5	-0.197878	0.94432
DCP1A	-0.06886	0.974042
DCP1B	-0.0341361	NA
DCP2	1.41021	0.696176
DCPS	-0.0374565	0.993615
DCTD	-0.368151	0.757103
DCTN1	-0.0617469	0.943118
DCTN2	-0.071104	0.94432
DCTN3	-0.174053	0.961726
DCTN4	0.0379161	0.990802
DCTN5	0.596896	0.702343
DCTN6	0.373837	0.803638
DCTP1	-0.353249	0.726986
DCUP	0.0337345	0.987138
DCXR	-0.0247244	0.995169
DD19A	0.478164	0.667262
DD19B	-0.276305	0.900268
DDA1	-0.705594	0.722827
DDAH1	-0.338953	0.803638
DDAH2	0.0361659	0.993778
DDB1	-0.137179	0.733057
DDB2	0.419327	0.616535
DDHD1	-0.441275	0.902589
DDI2	-0.370265	0.615045
DDIT4	0.126048	NA
DDR1	0.134229	0.966905
DDRGK	-0.0348407	0.991251
DDX1	-0.125925	0.898131
DDX10	-0.262598	0.896585
DDX17	0.133884	0.89228
DDX18	-0.532652	0.206289
DDX20	0.157094	0.94422
DDX21	-0.192187	0.738411
DDX23	0.166274	0.6773
DDX24	-0.192577	0.797751
DDX27	-0.239132	0.58811
DDX28	-0.449417	0.928276
DDX31	-0.232471	0.935634
DDX3X	-0.104842	0.943678
DDX3Y	-0.535016	0.799198
DDX41	-0.231509	0.804513
DDX42	-0.101617	0.91078
DDX46	-0.0540506	0.946407
DDX47	-0.0685052	0.946407
DDX49	-0.430432	0.820754
DDX5	0.280137	0.628213
DDX50	0.238287	0.922479
DDX51	-0.0773808	0.966905
DDX52	-0.0195861	0.993615
DDX54	-0.438842	0.272512
DDX55	-0.511593	0.74457
DDX56	-0.846045	0.210476
DDX59	0.4001	0.834493
DDX6	-0.0639435	0.955677
DDX60	0.309818	0.4871
DDX6L	0.123471	0.974042
DECR	-0.206314	0.655787
DECR2	0.28915	0.943118
DEFI6	0.0287927	0.995296
DEFM	0.0492348	0.991251
DEK	0.0240395	0.993615
DENR	-0.496567	0.472771
DEOC	0.044843	0.986225
DERL1	0.201345	0.943118
DERPC	-0.459386	0.728328
DESP	0.0659108	0.933097
DEST	-0.717024	0.264011
DFFA	0.273385	0.743743
DFFB	-0.238978	0.875791
DGAT1	-0.599604	0.498666
DGCR8	0.00526985	NA
DGKA	0.411205	0.735308
DGLB	-0.184172	0.965123
DGUOK	-0.199527	0.78639
DHB11	0.01864	0.995296
DHB12	0.178863	0.777938
DHB4	0.0397513	0.977615
DHB7	0.0312133	0.995296
DHB8	0.0784475	0.94432
DHC24	0.323395	0.823129
DHCR7	0.0763607	0.9644
DHE3	0.0223593	0.995169
DHPR	0.104287	0.932538
DHRS1	-0.173087	0.9443
DHRS2	1.3438	0.272512
DHRS3	0.0082245	0.999653
DHRS4	0.550796	0.892456
DHRS6	0.183977	0.928276
DHRS7	0.0479987	0.974742
DHSD	-0.651001	NA
DHSO	-0.213884	0.741367
DHTK1	0.384323	0.815074
DHX15	-0.017774	0.995169
DHX16	-0.0199864	0.995169
DHX29	-0.0263266	0.991251
DHX30	-0.18058	0.478395
DHX32	-0.35187	0.922479
DHX33	-0.468282	0.735308
DHX36	0.14304	0.965123
DHX37	-0.841418	0.38385
DHX40	-0.060197	0.995169
DHX57	-0.0252731	0.999167
DHX8	-0.253712	0.930141
DHX9	-0.0712723	0.942377
DHYS	0.0713315	0.947653
DI3L2	-0.72006	0.48572
DIAC	0.880919	0.274014
DIAP1	-0.231427	0.660445
DIAP2	-0.0341736	0.995601
DIC	-0.102085	0.940794
DICER	0.422071	0.887718
DIDO1	-0.0125694	0.995265
DIM1	-0.117204	0.930141
DIP2A	-0.740983	0.841147
DIP2B	-0.159148	0.965123
DJB11	-0.102667	0.922479
DJB12	-0.180094	0.956208
DJC10	-0.688328	0.860857
DJC11	-0.015855	0.995296
DJC13	0.0906799	0.946407
DJC16	-1.25078	NA
DJC17	-0.443337	0.667262
DJC21	-0.21004	0.942726
DKC1	0.0734887	0.946407
DKK1	-0.950859	0.214903
DLDH	-0.00112279	0.999653
DLG1	0.143247	0.922479
DLG3	-0.563962	0.887718
DLG4	0.130083	0.965123
DLGP4	0.450136	0.733057
DLGP5	1.84198	0.214903
DLRB1	0.0876229	0.94432
DMAP1	-0.726604	0.701388
DNJA1	0.0503448	0.970149
DNJA2	-0.214849	0.775097
DNJA3	0.0122667	0.995296
DNJA4	-0.646869	0.701388
DNJB1	0.375422	0.608871
DNJB2	0.825953	0.525104
DNJB4	0.0832347	0.974788
DNJB6	-0.8795	0.810649
DNJC1	0.272673	0.94432
DNJC2	-0.0162703	0.995601
DNJC3	0.240747	0.771252
DNJC5	-1.45642	0.382079
DNJC7	0.148763	0.895688
DNJC8	0.0306271	0.995169
DNJC9	-0.0373928	0.984507
DNLI1	-0.359876	0.655787
DNLI3	0.432488	0.323458
DNM1L	-0.0722787	0.94432
DNMBP	-0.251211	0.818878
DNMT1	-0.368512	0.724017
DNPEP	0.349499	0.582189
DNPH1	-0.0427054	0.986123
DNS2A	0.477217	0.4225
DOCK1	0.0083308	0.999653
DOCK5	-0.239585	0.877904
DOCK6	0.108773	0.948291
DOCK7	-0.133439	0.925046
DOCK9	0.653198	0.902634
DOHH	-1.31019	0.303522
DOK1	0.561813	0.896794
DOPD	-0.276301	0.757166
DP13A	-0.543564	0.538398
DP13B	1.41667	0.65476
DPCD	0.425697	0.830775
DPH1	-0.642766	0.815074
DPH2	-0.241559	0.94432
DPH5	-1.00386	0.687253
DPM1	-0.0184863	0.991903
DPM3	0.116745	0.965123
DPOD1	-0.14655	0.94422
DPOD2	0.0432013	0.99195
DPOD3	-0.83128	0.575503
DPOE1	-0.196258	0.96414
DPOE2	-0.342801	NA
DPOE3	-0.394692	0.787217
DPOG1	-1.28168	0.746778
DPOG2	0.194515	0.966905
DPOLA	-0.984902	0.561657
DPOLB	-0.13542	0.984695
DPOLL	-1.08436	0.625015
DPP2	-0.0569995	0.966905
DPP3	-0.20343	0.740486
DPP4	-0.104338	0.965123
DPP9	-0.00906079	0.996375
DPTOR	-1.22718	0.782566
DPYL2	-0.0106361	0.995601
DPYL3	0.158777	0.854584
DPYL4	0.0632972	0.969467
DPYL5	-0.217669	0.922479
DREB	-0.293856	0.387663
DRG1	-0.100867	0.815074
DRG2	0.0387373	0.995169
DRS7B	0.181818	0.922271
DSC2	0.318421	0.822064
DSG2	-0.081011	0.933158
DSN1	-0.121169	0.956128
DSRAD	0.140032	0.833171
DTBP1	-0.0746321	0.984199
DTD1	0.125624	0.939877
DTX3L	0.0920237	0.786205
DUS12	0.414243	0.922479
DUS1L	0.599155	0.741513
DUS23	-0.0532674	0.986195
DUS3	-0.0106296	0.995601
DUS3L	-0.409623	0.922479
DUS9	-2.08901	0.185521
DUT	-0.890104	0.108835
DVL2	0.55377	0.892456
DX39A	-0.227737	0.818878
DX39B	0.195263	0.789919
DYHC1	0.0142768	0.995169
DYL1	0.183187	0.930141
DYL2	0.25669	0.847144
DYLT1	-0.476665	0.671971
DYLT3	0.0972548	0.974742
DYM	0.224876	NA
DYN1	0.44735	0.374953
DYN2	0.0527674	0.9644
DYR	-0.203896	0.920984
DYR1A	0.218166	0.968527
DYST	-0.139124	0.982512
E2AK2	0.0545031	0.970366
E2AK4	0.522549	0.778963
E41L1	0.0991821	0.946407
E41L2	-0.167205	0.774075
E41L5	0.200253	0.96414
EAF6	-0.146585	0.94432
EBP2	-0.330401	0.58811
ECE1	-0.97552	0.419289
ECH1	0.0563158	0.969544
ECHA	0.0435511	0.974042
ECHB	0.0921098	0.939035
ECHD1	-0.163197	0.89228
ECHD2	1.13483	0.490741
ECHM	-0.0437242	0.974742
ECHP	0.600499	0.112467
ECI1	0.0679258	0.984199
ECI2	-0.0755738	0.925477
ECM29	0.151252	0.797751
ECSIT	0.159122	0.94432
EDC3	0.274892	0.908853
EDC4	-0.145837	0.836234
EDF1	0.0302376	0.991965
EEA1	-0.0942856	0.94432
EED	-0.206317	0.958928
EF1A2	-0.257586	0.877904
EF1B	-0.121244	0.94432
EF1D	-0.128924	0.928276
EF1G	-0.0220789	0.995169
EF2	-0.0252475	0.977615
EF2K	-0.422557	0.908853
EFGM	-0.249564	0.726986
EFHD2	0.539914	0.625015
EFL1	0.061267	0.974042
EFMT1	0.0891378	NA
EFMT2	0.143015	0.965123
EFNB1	-0.643607	0.621832
EFNMT	-0.0800171	0.974275
EFR3A	-0.313586	0.908853
EFTS	-0.253572	0.688621
EFTU	0.0677706	0.947359
EGFL7	-0.314633	0.961726
EGFR	-0.368235	0.499826
EGLN1	-0.147148	0.94432
EH1L1	-0.0959807	0.946407
EHBP1	-0.296839	0.94432
EHD1	0.0901006	0.94432
EHD2	-0.179159	0.876009
EHD3	-0.309954	0.856984
EHD4	0.0305231	0.987332
EHMT2	-0.653301	0.603091
EI24	-1.51318	0.174837
EI2BA	0.027198	0.990924
EI2BB	0.0657468	0.980947
EI2BD	-0.119073	0.94432
EI2BE	-0.370444	0.874953
EI2BG	-0.218173	0.860713
EIF1A	0.203472	0.94432
EIF2A	0.116246	0.964385
EIF2D	-0.414379	0.67021
EIF3A	-0.139713	0.804513
EIF3B	-0.256636	0.556969
EIF3C	-0.405549	0.738128
EIF3D	-0.019106	0.995169
EIF3E	-0.398611	0.478395
EIF3F	-0.0373001	0.980974
EIF3G	-0.394474	0.551016
EIF3H	0.108002	0.946407
EIF3I	-0.409633	0.455229
EIF3J	-0.379118	0.691046
EIF3K	-0.0939088	0.933158
EIF3L	-0.295271	0.561657
EIF3M	-0.230324	0.738411
EIPR1	-0.951542	0.495125
EKI1	-0.689657	0.667262
ELAV1	-0.0454177	0.977615
ELF1	0.732593	0.813138
ELF3	-0.787036	0.376435
ELL	-0.312402	0.930141
ELMD2	0.674693	0.508988
ELMO3	-0.0839786	0.942377
ELOA1	-0.243135	0.866205
ELOB	0.202371	0.942726
ELOC	0.0654747	0.970149
ELP1	-0.0874433	0.925477
ELP2	-0.528078	0.720855
ELP3	-0.204559	0.795754
ELP4	-2.03285	0.0866535
ELP5	-0.166404	0.94432
ELP6	-1.5545	0.274014
ELYS	-0.197534	0.810649
EMAL2	0.192578	0.73074
EMAL3	-0.115502	0.922479
EMAL4	-0.229825	0.639468
EMC1	-0.153789	0.946407
EMC2	-0.184147	0.815074
EMC3	-0.544125	0.882759
EMC4	0.400793	0.733057
EMC5	-0.0320208	0.995296
EMC6	-0.320121	0.922479
EMC7	0.152388	0.949435
EMC8	0.471297	0.897993
EMD	0.155487	0.887718
ENAH	-0.0520792	0.979563
ENDD1	0.0353542	0.97615
ENL	-0.0951621	0.983746
ENOA	0.292813	0.699187
ENOB	-0.180915	0.970792
ENOF1	-0.582798	0.717951
ENOG	0.155298	0.866368
ENOPH	-0.280984	0.74457
ENPL	-0.106455	0.90075
ENPP1	-0.282368	0.94432
ENPP4	-0.684114	0.472771
ENSA	-0.619193	0.853344
ENTP2	-0.00353978	0.999653
ENY2	-0.267956	0.810649
EOGT	0.0380059	0.995296
EP15R	-0.246845	0.738411
EP300	-0.286305	0.943317
EP400	0.502062	0.882161
EPB41	0.0182183	0.995296
EPCAM	-0.178276	0.690971
EPCR	-0.551255	0.780483
EPHA2	0.033853	0.986195
EPHB2	0.846745	0.731171
EPHB3	0.519434	NA
EPIPL	0.245574	0.538986
EPN1	0.0614018	0.96414
EPN2	0.228696	0.901862
EPN3	-0.655766	0.575503
EPN4	-0.14433	0.933097
EPS15	0.289941	0.795754
EPS8	-0.245702	0.697202
ERAL1	-0.346909	0.897993
ERAP1	0.547322	0.621999
ERBB2	-0.27021	0.945299
ERBIN	0.0849334	0.967878
ERC2	0.180931	0.974742
ERC6L	-0.338628	0.922479
ERCC1	-0.486011	0.915886
ERCC2	-0.605398	0.772799
ERCC3	-0.36459	0.943118
ERF	0.41932	0.803638
ERF1	-0.150842	0.830027
ERF3A	-0.0954147	0.94432
ERF3B	0.24094	0.928276
ERG1	0.254123	0.856679
ERG24	0.313339	0.780483
ERGI1	-0.04075	0.990802
ERGI2	-0.248734	0.96414
ERGI3	-1.31415	0.116082
ERH	0.0740693	0.990802
ERI1	-0.101541	0.935634
ERI3	-0.256667	0.922479
ERIC1	-0.722349	0.610855
ERLEC	0.188822	0.965123
ERLN1	-0.188052	0.836626
ERLN2	0.0801953	0.965123
ERMP1	-0.0455048	0.972458
ERO1A	0.127942	0.908853
ERP29	-0.00335699	0.999653
ERP44	-0.113704	0.940119
ERRFI	-0.754357	0.124828
ES8L1	0.0605661	0.992979
ES8L2	0.156692	0.803638
ESF1	-0.105605	0.931123
ESRP1	-0.179139	0.873358
ESRP2	-0.485894	0.735308
ESS2	-0.633046	0.760651
ESTD	-0.134059	0.891067
ESYT1	-0.0978372	0.922479
ESYT2	0.00607469	0.996375
ETFA	0.0562051	0.9644
ETFB	-0.0247309	0.994122
ETFD	0.179531	0.967878
ETHE1	0.190045	0.812324
EVPL	-0.0343732	0.983746
EWS	0.154269	0.882759
EXC6B	-0.233632	0.94422
EXD2	-0.101595	0.950697
EXOC1	-0.108928	0.96414
EXOC2	-0.359687	0.685481
EXOC3	-0.22976	0.950597
EXOC4	0.0804629	0.958635
EXOC5	-0.49929	0.667262
EXOC6	0.454783	0.94432
EXOC7	-0.103543	0.96414
EXOC8	0.204357	0.916644
EXOG	0.4599	0.789496
EXOS1	-0.116718	0.910733
EXOS2	-0.0808134	0.946407
EXOS3	-0.169745	0.904614
EXOS4	-0.170198	0.892456
EXOS5	-0.176787	0.896794
EXOS6	-0.14416	0.885298
EXOS7	-0.150708	0.854286
EXOS8	-0.256718	0.709987
EXOS9	-0.224903	0.719952
EXOSX	0.0388382	0.975393
EXTL2	0.0245411	0.996375
EYA3	-0.00672395	0.999443
EZH2	-1.09158	0.36255
EZRI	0.146803	0.940771
F107B	-0.247092	0.939035
F110C	-0.00105561	0.999653
F1142	0.588192	0.686127
F118B	0.434419	0.897993
F120A	-0.0588058	0.965123
F120B	0.749967	0.6773
F136A	-0.161166	0.930141
F162A	0.0563575	0.970366
F169A	-0.154766	0.908853
F172A	0.543772	0.803638
F177A	-0.370588	0.882543
F210A	1.57185	0.26374
F262	-0.26342	0.908853
F263	0.263302	0.946407
F264	0.322049	0.919734
F91A1	0.0610351	0.980947
FA2H	0.162053	0.95011
FA32A	0.521662	NA
FA50A	-0.575641	0.621832
FA83B	-0.684288	0.775225
FA83F	0.924177	0.6773
FA83H	0.0058678	0.999653
FA89A	-0.435671	0.735308
FA8A1	0.326817	0.943118
FA98A	0.269023	0.882543
FA98B	-0.0442527	0.974042
FAAA	-0.168434	0.836234
FABD	0.055607	0.970611
FABP5	-0.0978303	0.966905
FABP6	-0.00641407	0.999653
FACD2	-0.0756208	0.995169
FACE1	-0.364297	0.746778
FACE2	-0.0158721	0.995296
FACR1	-0.12258	0.986123
FAD1	-0.183275	0.911061
FADD	-0.334957	0.858502
FAF1	0.0649842	0.946407
FAF2	0.199904	0.801686
FAH2A	0.202538	0.792007
FAHD1	-0.205514	0.786405
FAK1	-0.115343	0.932538
FAKD1	0.137145	0.972217
FAKD2	-1.60603	0.292619
FAKD4	-0.184652	0.866668
FAM3C	-0.0533119	0.966905
FANCI	-1.06221	0.56962
FARP1	1.0821	0.214903
FAS	-0.055894	0.965123
FAT1	-0.530036	0.655787
FBLL1	-0.631926	0.635989
FBP1L	0.160573	0.972217
FBRL	-0.0989134	0.946407
FBX2	-0.266661	0.738411
FBX21	-0.309551	0.741796
FBX22	0.117744	0.964385
FBX3	0.472747	0.668427
FBX30	-0.100483	0.970149
FBX6	-0.275982	0.943118
FBX7	-0.929317	0.67568
FCF1	-0.106369	0.970149
FCHO2	-0.325813	0.94432
FCL	0.0353998	0.981555
FCSK	-0.274794	0.868067
FDFT	0.1984	0.847144
FEN1	-0.172069	0.834219
FER	-0.0037117	0.999653
FERM1	0.112481	0.965123
FERM2	0.284166	0.887718
FETA	0.557774	0.841663
FETUA	0.352766	0.917575
FGOP2	0.441432	0.785447
FHI1A	0.398115	0.935147
FHI1B	0.87613	0.808001
FHI2A	0.338481	0.916922
FHIT	0.0372732	0.995296
FHL1	-0.225776	0.944041
FHL2	-0.396958	0.891637
FHL3	0.179644	0.959635
FHOD1	-0.736173	0.759587
FIBP	-0.377728	0.897993
FINC	-0.0825021	0.983297
FIP1	-0.0169575	0.995296
FIS1	-0.539467	0.374953
FKB10	0.441411	0.472771
FKB15	-0.0719322	0.977615
FKB1A	-0.653697	0.610789
FKBP2	0.297055	0.790623
FKBP3	-0.0334411	0.990802
FKBP4	-0.116938	0.902589
FKBP5	-0.0554916	0.972593
FKBP8	-0.324316	0.575672
FKBP9	0.673321	0.728499
FL2D	0.221282	0.777938
FLII	0.159076	0.790679
FLNA	0.0380317	0.975079
FLNB	0.0636371	0.948328
FLNC	0.121134	0.882543
FLOT1	0.411384	0.240359
FLOT2	-0.010691	0.995601
FLVC1	-0.588109	0.937942
FMR1	-0.270771	0.91078
FMT	-0.0304749	0.990924
FN3K	0.427226	0.874953
FNBP1	-0.259856	0.935634
FNBP4	-0.332089	0.887718
FND3A	-0.331761	0.710284
FND3B	-0.389173	0.898799
FNTA	-0.116256	0.94432
FNTB	-0.350061	0.882543
FOCAD	-0.0888045	0.982239
FOSL1	-0.803949	0.520752
FOSL2	0.0545354	0.984507
FOXK1	0.707321	0.483035
FOXK2	-0.262844	0.930141
FPGT	-1.28285	0.526801
FPPS	0.066925	0.956388
FPRP	-0.0308796	0.995169
FR8P1	-0.798564	0.6773
FRDA	-0.0970512	0.966905
FRG1	-0.187486	0.965123
FRIH	0.48055	0.738128
FRIL	0.413854	0.77706
FRMD5	0.144946	0.966905
FRMD8	-0.0907599	0.99195
FRYL	-0.46192	0.887468
FSCN1	-0.0216024	0.990802
FSD1	-1.06696	0.786405
FSP1	0.0863623	0.96454
FTO	-0.2007	0.774455
FUBP1	-0.0786404	0.94432
FUBP2	-0.0718149	0.949435
FUBP3	0.108611	0.928276
FUCO	0.651084	0.738128
FUCO2	-0.364278	0.89228
FUMH	-0.0455161	0.972217
FURIN	-0.0371487	0.995169
FUS	1.05194	0.376435
FWCH2	0.0292661	0.995296
FXL12	0.342398	0.885298
FXL18	0.145535	0.974042
FXL20	0.989306	0.696176
FXR1	-0.0845826	0.94432
FXR2	0.482903	0.551016
FXRD1	-0.0123701	0.995296
FYCO1	-0.485282	0.508988
G3BP1	-0.183396	0.832865
G3BP2	-0.0662347	0.970366
G3P	0.343134	0.908853
G45IP	-0.0586684	0.966905
G6PD	-0.0988383	0.930141
G6PE	0.429468	0.454871
G6PI	0.336843	0.478395
G6PT1	-0.217857	0.882759
GABPA	-0.438418	0.759587
GAK	-0.31818	0.738128
GALD1	-0.151262	0.860052
GALE	-0.317904	0.546884
GALK1	0.00570443	0.99932
GALK2	-0.0836856	0.967926
GALM	0.0795642	0.946407
GALNS	0.017456	0.997296
GALT	0.106894	0.990802
GALT1	0.820512	0.65278
GALT2	0.456892	0.828215
GALT3	0.0473173	0.995296
GALT7	0.687707	0.757531
GAMT	-0.177515	0.88096
GAN	-0.0827111	0.965123
GANAB	0.0751744	0.952628
GANP	-0.454019	0.815074
GAPD1	-0.122822	0.892456
GAPR1	0.108116	0.94422
GAR1	-0.743691	0.551016
GARS	-0.0477065	0.969386
GATA	-0.363554	0.94432
GATB	-0.0289517	0.991115
GATD1	-0.13431	0.970149
GBA1	0.596798	0.413052
GBB1	-0.249663	0.741513
GBB2	-0.244929	0.776406
GBB3	-0.225929	0.837071
GBF1	-0.312248	0.546219
GBG12	0.048816	0.973884
GBP2	-1.25476	0.380557
GBRL2	1.65659	0.591515
GCC1	-0.571886	0.94432
GCC2	-0.693304	0.744284
GCDH	0.601544	0.439746
GCFC2	-0.425561	NA
GCN1	-0.0615588	0.943678
GCP2	-0.0599114	0.983746
GCP3	0.591444	0.627585
GCP4	0.377016	0.939776
GCP6	0.0537903	0.990924
GCP60	0.16633	0.887468
GCSH	-0.0256258	0.995296
GDAP1	0.203144	0.851268
GDAP2	0.287944	0.935147
GDE	-0.157972	0.807615
GDF15	-1.47173	0.214903
GDIA	0.164087	0.807615
GDIB	-0.0628635	0.96414
GDIR1	0.256735	0.882759
GDN	-0.965439	0.188897
GDPD1	0.954153	0.214903
GDPP1	-1.36438	0.556108
GDS1	-0.0957556	0.9644
GELS	0.159437	0.803638
GEMI2	-0.0227434	0.995296
GEMI4	-0.0654038	0.965123
GEMI5	-0.457825	0.4871
GEMI6	-0.251869	0.882543
GEMI8	-0.159828	0.972593
GEPH	-0.570553	0.214903
GET3	-0.211805	0.740486
GET4	-0.280478	0.786405
GFPT1	0.125846	0.897993
GFPT2	-0.134618	0.974742
GGA1	-0.0569657	0.994122
GGA2	0.0712771	0.990802
GGA3	0.39809	0.898131
GGCT	-0.408356	0.498105
GGH	-0.341635	0.580356
GGPPS	1.22107	0.520752
GGYF2	-0.0858998	0.949435
GHC1	0.0874939	0.946407
GHDC	-0.333086	0.925046
GHITM	-0.0397664	0.986197
GIPC1	-0.233686	0.908853
GIT1	-0.0874405	0.946407
GIT2	-1.04427	0.727294
GLCE	-0.0214385	0.996375
GLCNE	-0.148307	0.965123
GLE1	0.452861	0.887468
GLGB	0.263541	0.738128
GLMN	-0.239347	0.647649
GLNA	0.557858	0.666009
GLO2	0.198611	0.892456
GLOD4	0.0696669	0.956388
GLP3L	0.124361	0.922479
GLRX1	0.348912	0.823045
GLRX3	0.0377919	0.970149
GLRX5	0.104872	0.969386
GLSK	0.0608763	0.961726
GLT12	-0.00969767	0.999653
GLTP	0.134478	0.965123
GLU2B	-0.28235	0.733057
GLUCM	-0.13098	0.925046
GLYC	-0.0853782	0.9644
GLYG	0.311574	0.780483
GLYM	-0.0388324	0.970366
GLYR1	0.286187	0.738128
GMEB1	0.0774886	0.991965
GMFB	-0.0864642	0.94432
GMIP	0.202408	0.962357
GMPPA	0.131096	0.935634
GMPPB	0.138682	0.896974
GMPR1	0.337306	0.818733
GMPR2	-0.0299209	0.980384
GNA1	-0.0930879	0.94422
GNA11	-0.361789	0.568308
GNA13	0.208703	0.786205
GNAI1	0.101644	0.94422
GNAI2	-0.00890542	0.996375
GNAI3	0.0850142	0.950134
GNAQ	-0.206345	0.865548
GNB1L	-0.0664926	0.995169
GNL1	0.102147	0.94432
GNL3	-0.206654	0.74457
GNL3L	0.346506	0.878099
GNPAT	-0.526011	0.580356
GNPI1	0.0233236	0.995169
GNPI2	-0.238395	0.887718
GNS	-0.350561	0.645518
GOGA2	-0.197984	0.940119
GOGA3	0.360508	0.465567
GOGA4	0.0761582	0.995169
GOGA5	0.417707	0.735308
GOGA7	-0.070922	0.990802
GOGB1	0.240851	0.780483
GOLM1	-0.0235336	0.995296
GOLM2	0.890773	0.686127
GOLP3	0.120574	0.927525
GOPC	0.0193187	0.997573
GORS2	-0.00701965	0.999167
GOSR1	0.236494	0.9443
GOSR2	0.0636119	0.995169
GOT1B	0.173976	0.974742
GP107	0.893983	0.26374
GP180	0.289277	0.780483
GPAA1	0.631312	0.655787
GPAM1	-0.416218	0.836234
GPAT3	-0.306648	0.946407
GPAT4	-0.214889	0.780483
GPC1	0.277907	0.901862
GPC5C	-0.201593	0.925046
GPD1L	-0.0775416	0.967926
GPDM	-0.0812076	0.940771
GPHRA	0.0732941	0.994213
GPI8	0.0513014	0.990186
GPKOW	-0.418608	0.490741
GPN1	-0.378415	0.786205
GPN3	0.291506	0.958928
GPTC4	0.602878	0.815074
GPTC8	0.216484	0.94432
GPX1	0.46742	0.431357
GPX4	-0.36205	0.813138
GPX8	-0.566869	0.687253
GRAN	0.200034	0.94432
GRAP1	-0.173457	0.96414
GRB2	0.0296315	0.990802
GRB7	-0.0610993	0.974042
GRHL2	0.0562131	0.995296
GRHPR	0.0821806	0.943678
GRIN1	-0.225413	NA
GRN	0.435499	0.7489
GRP75	0.108962	0.930141
GRPE1	-0.0319223	0.995169
GRPE2	1.52837	0.26374
GRSF1	-0.746823	0.240359
GRWD1	-0.194958	0.823884
GSDMD	0.125044	0.94432
GSDME	0.556963	0.78343
GSE1	-0.214475	0.901862
GSH0	-0.277691	0.759587
GSH1	0.160849	0.738128
GSHB	0.255551	0.738411
GSHR	0.00348502	0.999653
GSK3A	0.0152477	0.995296
GSK3B	-0.198346	0.85948
GSLG1	-0.016803	0.995169
GSTK1	0.0389318	0.977615
GSTO1	0.294615	0.738411
GSTO2	0.378377	0.742228
GSTP1	0.0836761	0.94432
GT251	-0.371092	0.647649
GTF2I	-0.223638	0.580958
GTPB1	0.182855	0.895688
GTPB3	-0.241973	0.946407
GTPB4	-0.438529	0.274014
GTPB6	-0.189902	0.94432
GTPBA	0.260477	0.870125
GTR1	-0.370707	0.67021
GTR3	-0.818463	0.513593
GTSF1	-0.634793	0.547297
GUAA	-0.310128	0.44146
GUAD	-0.0605022	0.965123
GUF1	-0.444987	0.882543
GULP1	0.140554	0.980441
GYS1	0.102683	0.942377
GYS2	0.112924	0.995296
H10	0.502979	0.374953
H12	0.641209	0.94432
H14	0.221606	0.995169
H1BP3	-0.0655657	0.983746
H1X	0.264978	0.882759
H2AW	0.044331	0.983746
H2AX	-0.825243	0.538986
H2AY	-0.0549652	0.965123
H4	1.11616	0.73994
H90B2	-0.573583	0.647649
H90B3	-0.289031	0.946407
H90B4	-0.721265	0.774075
HABP4	-2.15829	0.274014
HACD2	0.032277	0.995296
HACD3	-0.576864	0.498666
HACL1	0.364516	0.883932
HACL2	-0.0292911	0.990802
HAKAI	-0.00233851	0.999653
HAP28	0.359474	0.647649
HARS1	-0.0875925	0.946407
HAT1	-0.945293	0.14298
HAUS4	-0.511651	0.892456
HAUS5	-1.70389	0.124248
HAUS6	-0.342853	0.93622
HAUS8	-1.5441	0.658296
HAX1	0.261577	NA
HBA	0.161088	0.92424
HBS1L	-0.0292025	0.983746
HCD2	-0.0522721	0.972458
HCDH	-0.0283662	0.994767
HCFC1	-0.167531	0.803894
HDAC1	-0.0977596	0.94432
HDAC2	-0.348067	0.522204
HDAC3	-0.373152	0.882759
HDAC6	0.607621	0.465945
HDAC8	0.209517	0.94432
HDDC2	-0.161078	0.939232
HDGF	-0.205545	0.786205
HDGR2	-0.399889	0.551016
HDHD1	-0.0729387	0.979319
HDHD2	-0.208984	0.901862
HDHD3	0.110542	0.94432
HDHD5	-0.0437509	0.980596
HEAT1	-0.317997	0.472771
HEAT3	-0.12693	0.974042
HEAT6	-0.988184	0.174384
HEBP1	0.304278	0.707419
HEBP2	0.0644105	0.965123
HECD1	0.160787	0.897993
HECD3	0.836205	0.702333
HELLS	-1.53082	0.412241
HELZ	-0.326428	0.935634
HELZ2	0.947202	0.210119
HEM2	0.902568	0.286845
HEM3	-0.136371	0.908853
HEM6	0.0265923	0.99195
HEMH	0.22817	0.759587
HERC2	-0.0577301	0.995169
HERC4	0.190108	0.930141
HERC5	0.30751	0.782693
HEXA	0.104045	0.897993
HEXB	0.135981	0.91078
HEXI1	-0.444503	0.502038
HGH1	-0.0685675	0.974742
HGS	-0.233317	0.756177
HIBCH	-0.0146995	0.995296
HID1	-0.153378	0.96454
HIF1N	-0.539734	0.757166
HIKES	0.0901835	0.990802
HINT1	0.181985	0.94422
HINT2	0.442752	0.534276
HINT3	0.142222	0.955677
HIP1	0.344113	0.91078
HIP1R	0.373986	0.869147
HIRP3	-0.105227	0.972217
HKDC1	0.107987	0.930141
HLAA	0.287529	0.808132
HLAB	0.085161	0.94432
HLAC	0.231368	0.760117
HLAE	0.317596	0.922479
HLAG	0.0364007	0.995296
HLAH	-0.0885453	0.974042
HLTF	-0.628782	0.427682
HM13	-0.274759	0.882543
HMCES	0.72161	0.214903
HMCS1	-0.544907	0.280734
HMGA1	-0.457754	0.78343
HMGA2	0.175525	0.940771
HMGB1	0.00880487	0.999653
HMGB2	-0.511153	0.740486
HMGB3	0.130091	0.940771
HMGCL	0.084589	0.94432
HMGN1	0.362285	0.797606
HMGN2	0.454458	0.826303
HMGN5	-0.0814051	0.979563
HMOX1	0.181091	0.901862
HMOX2	0.0906018	0.94432
HNRDL	-0.757691	0.210119
HNRH1	-0.0143839	0.995296
HNRH2	0.124553	0.933158
HNRH3	0.0748487	0.952362
HNRL1	-0.0437336	0.974042
HNRL2	0.000431004	0.999653
HNRLL	-0.227537	0.786205
HNRPC	-0.120298	0.935634
HNRPD	0.40081	0.74413
HNRPF	0.0390758	0.983297
HNRPK	0.181033	0.788416
HNRPL	0.0114957	0.995296
HNRPM	0.0875589	0.906822
HNRPQ	-0.10152	0.939545
HNRPR	-0.0702705	0.96414
HNRPU	-0.116321	0.894216
HOIL1	0.590425	0.759587
HOOK1	-0.1163	0.930141
HOOK3	0.453417	0.882759
HOP2	-0.292727	0.897993
HP1B3	0.156384	0.882759
HPBP1	-0.568881	0.286845
HPCL1	-0.400647	0.863276
HPCL4	-0.96445	0.542742
HPF1	-0.233309	0.760651
HPRT	-0.499051	0.349057
HPS5	0.462951	NA
HPS6	0.318095	0.946407
HS105	0.00844979	0.996375
HS12A	-0.0201143	0.995169
HS12B	0.0532657	0.991251
HS2ST	0.403936	0.72398
HS3S1	-0.582928	0.856984
HS71A	0.0966528	0.946407
HS71L	-0.235633	0.982239
HS74L	0.279146	0.564951
HS902	-0.522076	0.610924
HS904	-1.05517	0.387663
HS90A	0.000930864	0.999653
HS90B	0.348062	0.667262
HSC20	-0.796354	0.735308
HSDL1	-0.432107	0.836234
HSDL2	-0.127044	0.922479
HSF1	0.514007	0.700709
HSP13	-0.35674	0.922479
HSP72	0.290353	0.802535
HSP74	0.0472997	0.973783
HSP76	-0.627082	0.74457
HSP7C	0.173568	0.844096
HSP7E	-0.0810943	0.965123
HSPB1	0.206259	0.810649
HTAI2	-0.256745	0.959611
HTR5B	-0.128928	0.979537
HTRA2	0.0628031	0.966905
HTSF1	-0.334192	0.744284
HUWE1	0.0386837	0.946407
HXK1	-0.0199816	0.995169
HXK2	-0.116502	0.902869
HYCCI	-0.63606	0.746778
HYEP	0.275546	0.738128
HYES	-0.228386	0.901862
HYOU1	0.0493659	0.967878
HYPK	-0.960404	0.465945
I20L2	-0.171573	0.967767
I2BP1	0.627386	0.580356
I2BP2	-0.366466	0.887718
I2BPL	-0.286826	0.776406
IAH1	-0.0746846	0.974042
IASPP	-0.026889	0.990802
IBP2	0.443187	0.655787
IBP6	-0.0171444	0.997573
ICAL	-0.0721311	0.9644
ICAM1	0.538709	0.779619
ICLN	-0.0154696	0.999653
ICMT	-0.19877	0.940771
ICT1	-0.292308	0.701388
IDE	-0.446395	0.214903
IDH3A	0.0114898	0.995296
IDH3B	-0.202752	0.868915
IDH3G	0.463197	0.499826
[truncated: 3,394 more rows]

## Sheet: 48-Hours
48-Hours
Protein	log2FC	adj.pvalue
44986	-0.248365	0.388018
44987	0.19543	0.840933
45171	-0.273298	0.308494
45175	0.202999	0.589863
45176	-0.200037	0.465058
45177	-0.339633	0.230034
45178	-0.429142	0.100389
45179	-0.522421	0.0829154
45180	-0.395711	0.255197
45184	-0.174882	0.634933
1433B	-1.00839	0.019385
1433E	0.227572	0.536334
1433F	0.247808	0.605747
1433G	-0.331089	0.150861
1433S	0.139452	0.753746
1433T	-0.338037	0.27821
1433Z	0.243739	0.655513
2A5A	0.00841988	0.987912
2A5D	-0.22499	0.429559
2A5E	-0.287765	0.505208
2A5G	-0.45961	0.29866
2AAA	-0.229047	0.23603
2ABA	-0.39481	0.212394
3BP1	-0.318918	0.268811
3HIDH	-0.235955	0.448903
3MG	0.0738355	0.896844
4ET	-1.0782	0.238143
4F2	-0.405872	0.0225933
5MP1	-0.187086	0.717875
5MP2	-0.101769	0.71476
5NT3A	0.8428	0.164693
5NTC	0.00453923	0.989386
5NTD	-0.226734	0.321845
6PGD	-0.396143	0.0961813
6PGL	-0.322055	0.31706
8ODP	-0.354825	0.345319
A16A1	-0.102324	0.781666
A16L1	-0.0860982	0.852393
A2MG	0.397873	0.690881
A4	-0.112933	0.816895
AAAS	-0.239619	0.468853
AAAT	-0.483469	0.0870123
AACS	-0.40271	0.605247
AAGAB	0.208742	0.610227
AAK1	0.930508	0.220966
AAKB2	-0.843625	0.518743
AAKG1	0.375514	0.650907
AAKG2	-1.77097	0.0169028
AAMDC	-0.925444	0.235735
AAMP	-0.40509	0.396581
AAPK1	0.327678	0.59833
AAR2	-0.170605	0.72789
AASD1	-0.382279	0.315079
AATC	-0.202395	0.443366
AATF	-0.603144	0.0945346
AATM	-0.0156603	0.952531
ABC3B	0.458316	0.739665
ABC3C	-1.41245	0.00870093
ABC3F	-0.732932	0.260669
ABCB6	0.423069	0.587182
ABCB7	0.229329	0.693883
ABCBA	-0.427559	0.146615
ABCD1	0.425876	0.630252
ABCD3	-0.213627	0.385239
ABCE1	-0.358857	0.0767822
ABCF1	-0.295722	0.260669
ABCF2	-0.374686	0.283533
ABCF3	-0.15436	0.595363
ABD12	0.182459	0.811948
ABHD3	-0.17151	0.765762
ABHDA	-0.0229652	0.961714
ABHDB	-0.0787378	0.864441
ABHEB	-0.519511	0.087344
ABHGA	0.397463	0.192571
ABI1	-0.295854	0.391926
ABI2	0.0936621	0.887812
ABLM1	-0.609119	0.369679
ABR	0.681681	0.413957
ABRAL	-0.430007	0.397406
ABRX2	-0.0191669	0.969827
ABT1	-0.465268	0.347123
ACACA	0.165284	0.50496
ACAD8	0.224693	0.794906
ACAD9	-0.274032	0.145935
ACADM	-0.252848	0.280595
ACADS	0.365236	0.276041
ACADV	-0.0907881	0.72049
ACAP2	0.52425	0.122622
ACATN	-0.694762	0.179986
ACBD5	-0.295265	0.803418
ACBP	0.308003	0.697943
ACD10	0.748865	0.028982
ACD11	1.04268	0.0885917
ACDSB	-0.0159966	0.961714
ACINU	-0.395166	0.0813984
ACL6A	-0.293389	0.283351
ACLY	-0.206358	0.316822
ACO11	-0.830888	0.161719
ACO13	-0.0308137	0.940306
ACOHC	-0.102404	0.712575
ACON	0.00210101	0.993897
ACOT8	0.820239	0.240592
ACOT9	0.139622	0.459514
ACOX1	-0.308612	0.179775
ACOX3	-0.177271	0.763343
ACPH	-0.150333	0.533839
ACSA	0.312598	0.321845
ACSF2	-0.19886	0.758476
ACSF3	0.735479	0.024914
ACSL1	0.566064	0.463843
ACSL3	-0.0531797	0.842533
ACSL4	-0.065475	0.773069
ACSL5	-0.240306	0.261838
ACTBL	0.604722	0.250421
ACTN1	-0.274719	0.283985
ACTN2	-0.200634	0.581042
ACTN3	0.0223693	0.985596
ACTN4	-0.131661	0.608549
ACTS	1.31019	0.71476
ACTY	-0.274239	0.413304
ACTZ	-0.229826	0.380089
ACY1	0.116168	0.794254
ACYP1	-0.313856	0.268811
ACYP2	-0.784276	0.177839
ADA	0.529875	0.250421
ADA10	-0.76628	0.0155124
ADA15	-0.304672	0.657226
ADA17	0.12205	0.843755
ADAM9	-0.51284	0.0757195
ADAS	-0.257468	0.254113
ADAT2	-0.393083	0.111914
ADAT3	0.0474734	NA
ADDA	-0.512703	0.282362
ADDG	-0.54366	0.0562596
ADGB	-0.356846	0.586116
ADHX	0.0823442	0.72049
ADIRF	-1.21094	0.166366
ADK	-0.341432	0.29107
ADML	-0.81229	0.285589
ADNP	-0.405495	0.183694
ADPGK	-0.699129	0.159754
ADPPT	-0.69631	0.3389
ADPRS	-0.0401439	0.911149
ADRM1	-0.414161	0.235735
ADRO	-0.117205	0.726651
ADSSP	-0.985412	0.122121
ADT1	0.143261	0.81172
ADT2	-0.152811	0.564412
ADT3	-0.263048	0.463279
ADX	0.0126239	0.990723
AEDO	-0.513335	0.412195
AFAD	-0.122063	0.746465
AFG2A	-0.0673431	0.810769
AFG2B	0.470003	0.23097
AFG32	-0.21024	0.294937
AFTIN	0.00123896	0.998571
AGAL	-1.05594	0.0379343
AGAP1	1.23877	0.0217903
AGAP2	0.808728	0.423594
AGAP3	0.104813	0.84
AGFG1	-0.486336	0.12266
AGK	0.241759	0.426686
AGM1	0.0971804	0.81172
AGO1	-0.340694	0.697151
AGO2	0.145053	0.657365
AGO3	0.186179	0.672628
AGRE5	-0.592536	0.0289265
AGRIN	0.908272	0.0252988
AGRV1	-1.46386	0.0183507
AHDC1	-0.861438	NA
AHNK	-0.684302	0.0125359
AHNK2	-1.21304	0.00562866
AHR	-0.168236	NA
AHSA1	-0.221098	0.349197
AIDA	-0.00577479	0.993224
AIF1L	-0.163013	0.840302
AIFM1	-0.202062	0.299969
AIMP1	-0.118693	0.690482
AIMP2	-0.450138	0.101974
AIP	-0.36886	0.110552
AJUBA	-0.624543	0.605247
AK17A	0.691023	0.191921
AK1A1	-0.0366926	0.919092
AKA12	-1.19744	0.000804712
AKAP1	-0.84389	0.334242
AKAP2	-0.908977	0.430673
AKAP8	-0.28136	0.390669
AKAP9	0.364979	0.790114
AKP13	0.261546	0.726988
AKP8L	-0.0821013	0.731075
AKT1	-0.22877	0.464569
AKT2	-0.317985	NA
AKTS1	-1.12391	0.081602
AL1A1	-0.355875	0.194944
AL1A3	-0.379956	0.105844
AL1B1	-0.252077	0.438161
AL3A2	-0.107085	0.641216
AL3B1	0.347463	0.829038
AL4A1	-0.0365227	0.90102
AL7A1	-0.110171	0.655513
AL9A1	-0.143419	0.531101
ALAT2	-0.783036	0.118989
ALBU	0.930831	0.23407
ALDH2	-0.230272	0.323815
ALDOA	0.781522	0.0909183
ALDOC	0.768937	0.0178732
ALDR	0.0328749	0.947388
ALG1	-0.712464	0.378124
ALG13	0.391561	0.603564
ALG2	0.0443527	0.923449
ALG5	0.180812	0.72049
ALG6	-0.486561	0.424592
ALG9	0.450195	0.372419
ALKB4	-0.444735	0.457885
ALKB5	-0.361905	0.225804
ALR	0.149853	0.865306
AMFR	-0.331234	0.607193
AMPB	-0.167415	0.503568
AMPD2	-0.142481	0.586116
AMPD3	0.129147	0.776761
AMPL	-0.11135	0.641116
AMRP	-0.353331	0.356087
AMZ2	-0.315466	0.518329
AN32A	0.172413	0.739665
AN32B	1.07628	0.0969459
AN32E	-0.747715	0.0641578
ANAG	-0.186712	0.57763
ANC2	0.371809	0.700302
ANCHR	1.07204	0.203
ANFY1	-0.0650869	0.875418
ANGE1	-0.25989	0.809378
ANGL4	-0.484923	0.165317
ANK3	0.361897	0.563295
ANKH1	-1.06537	0.0201132
ANKL2	-1.03563	0.430273
ANKY2	-0.317971	0.680815
ANKZ1	0.127878	0.851127
ANLN	2.01277	0.00151755
ANM1	-0.584984	0.0171233
ANM3	0.265137	0.599059
ANM5	-0.774888	0.0343879
ANO6	-0.362817	0.607614
ANR10	-0.554633	0.161981
ANR17	-0.985197	0.220966
ANR28	-0.0689022	0.930338
ANS1A	0.0721716	0.914406
ANT3	-0.72333	0.37359
ANX10	0.123379	0.945399
ANX11	-0.422446	0.0961884
ANXA1	-0.467471	0.0875545
ANXA2	-0.0590041	0.93607
ANXA3	0.0755353	0.780528
ANXA4	-0.171972	0.505511
ANXA5	-0.057172	0.879562
ANXA6	-0.205798	0.177293
ANXA7	-0.196224	0.443342
AOFA	0.27685	0.588849
AOFB	-0.00260135	0.989231
AP1B1	-0.353163	0.294681
AP1G1	-0.176931	0.41482
AP1G2	-0.831418	NA
AP1M1	0.411741	0.372419
AP1M2	-0.0504534	0.911705
AP1S1	-0.460506	0.161825
AP1S3	0.138361	0.85183
AP2A1	-0.130215	0.539812
AP2A2	0.180082	0.564594
AP2B1	-0.357093	0.212977
AP2C	-0.583299	0.0497793
AP2M1	-0.18773	0.401742
AP2S1	-0.903123	0.376951
AP3B1	-0.364235	0.170103
AP3D1	-0.505489	0.0543252
AP3M1	-0.270626	0.305274
AP3M2	0.306221	0.721402
AP3S1	-0.537412	0.303346
AP4A	-0.590906	0.15797
APAF	0.234917	0.758151
APC1	-0.400034	0.692785
APC10	-0.438493	0.507148
APC4	-0.793177	0.281455
APC5	0.308927	0.578526
APC7	-0.0265182	0.971465
APEX1	-0.780456	0.00862372
API5	-0.258154	0.390419
APLP2	0.271276	0.621515
APMAP	-0.216685	0.402362
APOL2	0.453944	0.513263
APT	0.42366	0.334242
APTX	-0.602634	0.412807
AQR	0.0222904	0.948425
AR2BP	-0.626169	0.41482
AR6P1	-0.303407	0.416348
AR6P4	-0.665861	0.0342166
ARAF	0.306549	0.701308
ARAP1	0.637255	0.356845
ARBK1	0.40773	0.641216
ARC1A	0.159644	0.896844
ARC1B	-0.227098	0.373882
ARCH	-0.691056	0.20655
AREG	-0.918378	0.187397
ARF4	-0.145415	0.621515
ARF5	-0.352315	0.229272
ARF6	-0.139306	0.729491
ARFG1	-0.167206	0.815615
ARFG2	-0.650419	0.0177371
ARFG3	-0.0173221	0.982373
ARFP1	-0.153922	0.533904
ARFP2	0.18784	0.591006
ARFRP	0.0474252	0.940618
ARGAL	-0.0538794	0.933937
ARGI2	-0.147815	0.856831
ARGL1	0.797135	NA
ARH	-0.0413	0.967675
ARHG1	-0.0403048	0.898352
ARHG2	-0.213411	0.63717
ARHG5	-0.406454	0.153042
ARHG7	-0.00398527	0.988387
ARHGA	-0.777492	0.240193
ARHGB	-0.233184	0.769376
ARHGC	0.463124	0.553898
ARHGG	-0.291362	0.475613
ARHGI	-0.0453026	0.956673
ARI1	-0.445823	0.165941
ARI1A	-0.20948	0.533839
ARI1B	-0.205678	0.704137
ARI2	-0.0314655	0.947772
ARI3A	0.640414	0.605747
ARI4B	-1.13315	0.235913
ARID2	0.38291	0.572731
ARK2N	-0.78296	0.29107
ARK72	-0.106566	0.782675
ARL1	-0.48533	0.365176
ARL2	0.374085	0.451804
ARL3	-0.577484	0.0878169
ARL8A	-0.0924521	0.831252
ARL8B	-0.307488	0.507216
ARLY	0.135129	0.764899
ARM10	-0.243602	0.556808
ARMC1	-0.810488	0.0601656
ARMC6	-1.52304	0.103275
ARMC8	-0.0359555	0.959656
ARMD3	0.379081	0.53862
ARMT1	-0.467608	0.290535
ARMX3	-0.416525	0.18028
ARNT	-1.47585	0.0183507
AROS	-1.60347	0.00954737
ARP10	-0.626314	0.576503
ARP19	0.838869	0.661175
ARP2	-0.190827	0.445991
ARP3	-0.411623	0.0844976
ARP5	-0.387701	0.678203
ARP5L	-0.368302	0.462794
ARPC2	-0.164872	0.490144
ARPC3	-0.317322	0.20655
ARPC4	-0.499205	0.0961813
ARPC5	0.131041	0.73967
ARPIN	-0.165799	0.73476
ARRB1	0.658538	0.34956
ARRB2	-0.866422	0.0365007
ARRD1	-0.508109	0.514865
ARVC	0.0753379	0.948638
ASAH1	-0.287117	0.444502
ASAP1	-0.907295	0.340897
ASCC1	-1.0937	0.317454
ASCC2	0.0223658	0.981071
ASCC3	-0.355932	0.392442
ASF1A	-1.05809	0.194406
ASF1B	-1.24161	0.146344
ASGL1	-0.677864	0.0434553
ASH2L	-0.244279	0.617298
ASHWN	-0.804747	0.225804
ASM3B	-0.134349	0.785843
ASML	-0.270818	0.346797
ASNS	-0.0672838	0.845768
ASPC1	-0.246515	0.517873
ASPH	-0.265717	0.236608
ASPP2	0.384465	NA
ASSY	-0.062897	0.882491
ASURF	1.14768	0.179775
AT11A	0.100061	0.943989
AT131	0.0109283	0.975074
AT133	-1.17983	NA
AT1A1	-0.0907475	0.759409
AT1A2	-1.21452	0.442513
AT1A3	0.255867	0.829107
AT1B1	-0.0933747	0.776519
AT1B3	-0.265666	0.264843
AT2A2	-0.22601	0.41385
AT2A3	1.17668	0.153508
AT2B1	-0.305977	0.261838
AT2B3	-0.158617	0.607899
AT2B4	0.167938	0.630956
AT2C1	-0.248097	0.388018
AT2L2	0.416887	0.355567
AT5F1	-0.0636661	0.876267
AT8B1	-0.337794	NA
ATAD1	-0.123032	0.691427
ATAD2	-0.184193	0.667176
ATAT	-0.316599	NA
ATD3A	-0.216895	0.510366
ATD3B	0.0319228	0.935512
ATE1	-0.524578	0.0890302
ATF1	-1.13488	0.0767822
ATG12	-2.27391	0.46155
ATG3	-0.510859	0.0961813
ATG4B	-0.0598148	0.847457
ATG5	-0.287231	0.430405
ATG7	0.250614	0.642323
ATG9A	-0.211083	0.706884
ATGA1	-0.44775	0.450272
ATLA2	-0.348388	0.422446
ATLA3	-0.287174	0.399355
ATN1	-1.22647	0.199438
ATOX1	-0.411202	0.4579
ATP4A	-0.0239508	0.964381
ATP5H	-0.255918	0.312307
ATP5I	0.0312507	0.947996
ATP5J	1.06453	0.155155
ATP5L	0.932408	0.0614462
ATP5S	-0.490775	0.139141
ATP6	-0.381662	0.19022
ATP68	-0.253985	0.680619
ATP9A	-0.914735	0.32048
ATPA	-0.0613175	0.885804
ATPB	-0.0571165	0.810009
ATPD	-0.489439	0.131966
ATPF1	-0.0926929	0.922538
ATPF2	-1.07738	0.177031
ATPG	0.0769313	0.844873
ATPK	-0.35836	0.212977
ATPMK	-0.0824551	0.823589
ATPO	-0.0136013	0.960024
ATR	-0.32466	0.80757
ATRAP	-0.614923	0.0876627
ATRIP	-0.347381	0.401742
ATRN	-0.700658	0.45744
ATRX	-1.22152	0.0502775
ATX10	-0.618217	0.0816552
ATX2	-0.685459	0.0839004
ATX2L	-0.489352	0.155095
ATX3	0.456816	0.52779
AUHM	-0.496717	0.194406
AUP1	-0.318679	0.640796
AURKB	2.15719	5.88976e-05
AVL9	-0.254069	0.574222
B2CL1	-0.649113	0.610227
B2L13	-0.631862	0.235439
B2MG	-0.333371	0.489752
B3A2	-0.853313	0.373882
B3GA3	1.17692	0.0636089
BABA1	0.366567	0.577186
BABA2	0.00548935	0.991839
BACH	-0.291105	0.189017
BAD	-0.559365	0.259709
BAF	-0.0884344	0.912279
BAG1	0.336417	0.741178
BAG2	-0.644407	0.019988
BAG3	-0.96194	0.0872534
BAG4	-1.42033	0.161719
BAG5	-0.290681	0.213815
BAG6	-0.525618	0.0252382
BAIP2	-0.269881	0.19022
BAP18	-0.348522	0.550067
BAP29	-0.374676	0.490583
BAP31	0.0381346	0.947593
BASI	-0.368096	0.168243
BAX	-0.129763	0.709372
BAZ1A	0.357924	0.712306
BAZ1B	-0.784907	0.00167771
BAZ2A	-0.769834	0.11216
BCAM	-0.601383	0.0614462
BCAR1	0.957085	0.279348
BCAR3	0.656766	0.369432
BCAS3	0.187482	0.694649
BCAT2	0.469234	0.169925
BCCIP	-0.36831	0.132962
BCKD	0.146332	0.769997
BCL7C	-0.159199	0.71476
BCLF1	-0.715492	0.0123936
BCS1	-0.209452	0.763343
BD1L1	-0.243883	0.799624
BDH	0.13821	0.672628
BECN1	-1.16129	0.32048
BET1	-0.0676385	0.902855
BGAL	-0.148714	0.502991
BGLR	1.19662	0.0192292
BHE40	-0.586855	0.534132
BI1	-0.637471	NA
BI2L1	1.01248	0.0138731
BICD2	-0.436511	0.618598
BID	-0.394848	0.515048
BIEA	-0.49983	0.0854825
BIG1	0.503038	0.42804
BIG2	0.720818	0.278223
BIN1	-0.700399	0.168149
BIN3	0.15046	0.917603
BIP	0.492836	0.152668
BIRC6	-0.636184	0.146248
BL1S3	-0.04773	0.947996
BL1S4	-0.622565	0.507717
BLMH	-0.0614229	0.851935
BLT3A	-0.94188	0.378279
BLVRB	-0.237772	0.475177
BMS1	-1.0412	9.56698e-08
BOLA1	-0.627908	0.093297
BOLA2	-0.295063	0.430246
BOP1	-0.770569	0.0031653
BOREA	2.81756	2.66629e-06
BORG4	-0.715584	0.0101074
BPHL	1.23964	0.244545
BPNT1	-0.200549	0.442408
BPTF	-0.451819	0.456833
BRAP	0.344308	0.721547
BRAT1	0.30507	0.624176
BRCC3	0.206966	0.709372
BRD2	0.0885494	0.847457
BRD4	-0.0498145	0.967635
BRD7	0.290502	0.661539
BRD8	-0.127986	0.892956
BRE1A	-0.486103	0.169842
BRE1B	-0.625775	0.0424639
BRI3B	-0.284783	0.21376
BRMS1	-0.661602	0.440715
BROX	0.0283876	0.954756
BRPF3	-0.43138	0.756414
BRWD3	0.810246	NA
BRX1	-1.43688	0.013333
BST2	-0.590046	0.25166
BT3L4	-1.57826	0.00203089
BTAF1	0.150885	0.696013
BTBD2	-0.428271	0.597192
BTF3	-0.504753	0.08431
BUB3	-0.204998	0.525668
BUD13	-0.565512	0.402642
BUD23	-1.09379	0.0123936
BUD31	-0.597697	0.0626632
BYST	-0.621516	0.0653877
C170B	1.44893	0.0971602
C19L1	0.0903211	0.825083
C19L2	-0.398988	0.608549
C1QBP	-0.279566	0.505189
C1TC	-0.252684	0.20655
C1TM	-0.433252	0.0294846
C2CD5	0.459724	0.538247
C2D1A	-0.0602028	0.899335
C560	-0.55979	0.0425171
CA131	-1.07828	0.274167
CA198	-0.166163	NA
CAAP1	-0.310148	0.503763
CAB39	-0.440876	0.384882
CAB45	-0.776024	0.0644455
CACL1	-0.687916	0.315079
CACP	1.08656	0.368256
CADH1	-0.418649	0.116352
CADH3	-0.344831	0.563038
CADM4	0.678327	0.27821
CAF17	0.0193373	0.973199
CAF1B	-0.160617	0.799435
CAH13	-0.457846	0.113041
CAH2	0.276425	0.457857
CAH9	-0.252526	0.630303
CALD1	-0.810917	0.0210131
CALM1	-0.0840667	0.908967
CALR	-0.295654	0.165976
CALU	-0.977613	0.0107906
CALX	0.102575	0.715573
CAMP1	0.93922	0.213296
CAMP2	0.570504	NA
CAMP3	0.544207	0.247994
CAN1	-0.464345	0.0316754
CAN2	-0.236589	0.28579
CAN5	0.0617778	0.946826
CANB1	-1.37055	0.00233728
CAND1	-0.196558	0.38992
CANT1	1.48471	0.245046
CAP1	-0.0340751	0.897949
CAPAM	0.271829	0.670454
CAPG	-0.0924391	0.769015
CAPR1	-0.536413	0.0601497
CAPZB	-0.0605529	0.85183
CAR19	-1.82401	NA
CARF	-0.480723	0.39035
CARL1	-0.0681716	0.900492
CARL2	0.15572	0.833443
CARM1	0.499908	0.217301
CARME	-0.574621	0.423849
CASP	0.697297	0.155265
CASP3	-1.06643	0.255962
CASP6	-0.802255	0.0465416
CASP7	-0.322747	0.581839
CASP8	0.0729209	0.897018
CATA	-0.320101	0.137808
CATB	0.338922	0.253045
CATC	-0.33838	0.302589
CATD	-0.647828	0.00587626
CATH	-0.325563	0.550538
CATIN	0.313092	0.789466
CATL1	0.130256	0.836683
CATZ	-0.308466	0.559065
CAV1	-0.986172	0.0163789
CAV2	-0.483411	0.208696
CAVN1	-0.228006	0.383163
CAVN3	0.943905	0.11454
CAZA1	-0.381243	0.0859719
CAZA2	-0.418851	0.0604875
CB069	-0.625431	0.223928
CB076	-0.805446	NA
CB39L	-1.41673	0.130774
CBAR1	-0.239877	0.590163
CBL	0.0102123	0.984751
CBLB	-0.736113	0.338399
CBP	-0.787693	0.605747
CBPD	-0.78807	0.0574872
CBR3	-0.228727	NA
CBR4	0.0971116	0.741974
CBX1	-0.382684	0.316013
CBX3	-0.348619	0.220901
CBX4	-1.15049	0.00618433
CBX5	-0.497972	0.15797
CBX8	-0.039078	0.926739
CC115	-0.089024	NA
CC124	-0.416566	0.426474
CC127	0.468716	0.671567
CC134	0.443441	NA
CC137	-1.44961	0.00119337
CC171	-0.455682	NA
CC50A	-0.7769	0.346291
CC71L	0.776306	0.550138
CC90B	0.32254	0.715485
CCAR1	-0.116825	0.581839
CCAR2	-0.149808	0.597792
CCD12	-0.849224	0.0954663
CCD22	-0.131056	0.825083
CCD25	0.271299	0.54288
CCD43	0.0662167	0.914671
CCD47	-0.155459	0.506014
CCD50	-0.382861	0.680328
CCD86	-1.45962	0.00167771
CCD93	0.591051	0.559623
CCD97	0.301215	0.69119
CCDB1	0.255687	0.708075
CCDC6	-0.18688	0.507628
CCDC9	-0.514148	0.355567
CCHL	-0.425282	0.097042
CCN1	1.98414	0.00290559
CCNB1	2.64866	0.000804712
CCNC	0.385053	0.76919
CCND1	0.0555347	0.946137
CCNH	-0.300338	0.560728
CCNK	-0.391234	0.605146
CCNL1	0.356099	0.665174
CCNT1	0.166422	0.641105
CCNY	-0.148549	0.867071
CCS	0.0488347	0.944134
CCZ1	-1.42843	0.317799
CD109	-1.04753	0.000529318
CD11A	0.5362	0.621144
CD11B	-0.423838	0.154335
CD123	-0.406016	0.644047
CD151	-0.0774909	0.93909
CD166	-0.199424	0.561115
CD276	-0.379828	0.131
CD2AP	-0.572819	0.0270012
CD2B2	-0.325514	0.321104
CD37L	-0.400864	0.630552
CD44	-0.392741	0.177031
CD47	0.645753	0.442332
CD59	-0.143435	0.72049
CD63	-0.16098	0.607803
CD81	-0.0807952	0.814951
CD9	0.715574	0.315079
CDC16	-1.18363	0.0712876
CDC23	0.00369697	0.994473
CDC27	-0.0668511	0.940864
CDC37	0.0566692	0.844873
CDC42	-0.317706	0.421636
CDC5L	-0.552617	0.00233728
CDC73	-0.406186	0.254008
CDCA5	2.03036	0.0144419
CDCP1	-0.361773	0.141513
CDD	0.0029237	0.993125
CDIPT	-0.483478	0.392442
CDK1	-0.155449	0.641105
CDK12	-0.0895131	0.904101
CDK13	-0.448323	0.361368
CDK16	0.25814	0.798034
CDK2	-0.195041	0.43561
CDK5	-0.697062	0.36448
CDK6	-0.0840143	0.899335
CDK7	0.0390783	0.931108
CDK9	-0.308053	0.201438
CDKAL	-0.635616	0.322874
CDN1A	1.32081	0.42674
CDN1B	-1.90903	0.0023577
CDN1C	-1.30163	0.0165124
CDS2	-0.229001	0.391413
CDV3	-1.07569	0.0876627
CDYL	-0.344652	0.713317
CE022	-1.2202	0.074931
CE024	-1.18836	0.0193923
CE170	-1.73667	0.0428933
CEBPB	-1.45086	0.0616497
CEBPZ	-0.577683	0.105844
CEGT	-0.185139	0.796446
CELF1	0.0177329	0.957965
CENPB	-0.469582	0.579411
CENPC	0.519074	0.462234
CENPV	0.219731	0.699662
CEP41	0.22866	0.850938
CEP55	-0.272264	NA
CEPT1	-0.148825	0.757742
CERS2	0.0671783	0.928048
CERT	-0.0449908	0.911705
CETN2	-0.151734	0.801642
CF298	-0.387685	0.613724
CFA20	-0.284988	0.418445
CFA36	-0.213617	0.860624
CFDP1	-0.716363	0.209034
CG050	-0.984906	0.0769558
CGBP1	-0.299813	0.674136
CGL	0.242359	0.329184
CH033	-0.308783	0.542014
CH082	-0.518816	0.0782078
CH10	0.0323178	0.973964
CH60	-0.0222741	0.945172
CHAP1	-0.550961	0.15185
CHCH1	-0.266506	0.573625
CHCH2	-0.52018	0.118043
CHD1	-1.20264	0.137792
CHD1L	-0.124782	0.811948
CHD2	-0.136842	0.802424
CHD3	-0.756426	0.128613
CHD4	-0.290509	0.172293
CHD5	-0.719619	0.313903
CHDH	-0.206981	0.730471
CHERP	0.0973606	0.838475
CHID1	0.220837	0.796225
CHIP	-0.0461526	0.940569
CHK2	-0.598211	0.390428
CHKB	0.538981	0.552895
CHM1A	-0.182163	0.617295
CHM1B	-0.46269	0.18396
CHM2A	0.899846	0.308166
CHM2B	-0.401998	0.440507
CHM4A	-0.812853	0.0472563
CHM4B	-0.206696	0.538992
CHMP3	-0.316782	0.629761
CHMP5	-0.0596993	0.912667
CHMP6	-0.282597	0.32743
CHMP7	0.179364	0.810769
CHP1	-0.286459	0.53815
CHRC1	-0.407735	0.23603
CHRD1	-0.0738758	0.776761
CHSP1	0.18438	0.753537
CHSS2	0.136642	0.715739
CHTOP	-0.861422	0.0132743
CHUR	-1.29471	0.530679
CI114	-0.837626	0.122622
CIA2A	0.384268	0.573625
CIA2B	-1.29271	0.0261691
CIA30	-0.206467	0.72049
CIAO1	-0.205536	0.62025
CIB1	-0.339544	0.244545
CING	0.519649	0.178397
CIP2A	0.0941839	0.963657
CIP4	-0.352025	0.133595
CIRBP	-1.4613	0.000331832
CISD1	-0.22512	0.553623
CISD2	-0.153855	0.617322
CISY	-0.345104	0.0982882
CK054	0.0459639	0.872788
CK068	-0.0651088	0.847457
CK098	-0.560346	0.0687317
CK5P1	-1.15139	0.0632743
CK5P3	-0.0767207	0.81752
CKAP2	1.62458	0.251114
CKAP4	-0.172435	0.549916
CKAP5	0.421244	0.0717115
CKLF4	0.315968	NA
CKS1	-1.22752	0.225063
CKS2	0.068052	0.946826
CLAP1	-0.00187854	0.997671
CLAP2	-0.854156	0.414935
CLCA	0.434529	0.438161
CLCB	-0.89506	0.157616
CLCN7	-0.162768	0.831519
CLD3	-0.554072	0.350016
CLD4	-0.632445	0.352443
CLD7	-0.75804	0.041024
CLDN1	-0.188195	0.810769
CLH1	-0.238351	0.283533
CLH2	-0.223219	0.687514
CLIC1	-0.162551	0.538992
CLIC3	-0.660546	0.475613
CLIC4	-0.113178	0.657226
CLIP1	0.294774	0.532187
CLIP2	0.500629	0.457857
CLK1	2.12505	0.00276614
CLK3	0.00156191	0.998384
CLMN	-0.326665	0.262043
CLN5	-0.0951484	0.936963
CLP1	-0.0118755	0.986677
CLP1L	-0.26437	0.759409
CLPB	-0.157363	0.658649
CLPP	-0.0397862	0.894815
CLPT1	-0.269497	0.724258
CLPX	-1.44944	0.00552851
CLU	-0.980678	0.000576866
CLUS	1.21076	0.0098002
CLYBL	0.378815	0.335804
CMBL	-0.736494	0.194406
CMIP	0.127279	0.850762
CMPK2	-0.191656	0.235101
CMS1	0.363079	0.535875
CMTD1	0.869602	0.13161
CMTR1	0.184903	0.659596
CMTR2	0.212779	NA
CN37	-0.0046237	0.984928
CNBP	-0.941019	0.0231734
CND1	-0.776689	0.19022
CND2	-1.09983	0.0204296
CND3	-0.932214	0.0872413
CNDD3	0.0641591	0.93556
CNDG2	-0.0743935	0.950923
CNDP2	-0.367651	0.129668
CNN2	-0.124417	0.772495
CNN3	-0.0670693	0.831252
CNNM2	0.493948	0.467255
CNNM3	0.197447	0.766013
CNNM4	0.794701	0.281455
CNO10	-0.441746	0.463278
CNO11	-0.195698	0.796446
CNO6L	-0.513251	0.478596
CNOT1	-0.127658	0.4579
CNOT2	-0.488641	0.347661
CNOT3	-0.583631	0.053245
CNOT4	-0.101239	0.763343
CNOT7	0.0357739	0.963657
CNOT9	-0.333457	0.231364
CNPY2	0.0334926	0.933937
CNPY3	-0.334355	0.389315
CO1A1	-1.86548	0.0644455
CO3	2.16762	0.0745538
CO6A1	-0.29263	0.328427
COA3	-0.699872	0.124555
COA6	-0.400395	0.111502
COA7	-0.234526	0.853748
COAC	1.42166	0.32048
COASY	-0.0946147	0.746456
COCA1	0.226033	0.840933
COF1	-0.822531	0.0972746
COF2	-0.23548	0.644969
COG1	0.557809	0.0614462
COG2	0.304992	0.476935
COG3	1.07916	0.0226615
COG4	-0.0199193	0.958569
COG5	0.4371	0.506373
COG6	-0.15637	0.81172
COG7	-0.256747	0.589863
COG8	-0.343653	0.638251
COIA1	0.857089	0.0179656
COIL	-0.603288	0.105744
COMD1	0.210898	0.825083
COMD3	-0.728564	0.406005
COMD4	-0.0301709	0.973919
COMD5	-0.523662	0.41656
COMD6	-0.128845	0.823709
COMD9	-0.169651	0.805264
COMDA	-0.656484	0.150498
COMT	-0.407799	0.278223
COPA	-0.301672	0.174043
COPB	-0.210901	0.365176
COPB2	-0.174566	0.320796
COPD	-0.382107	0.165692
COPE	0.238776	0.373383
COPG1	-0.299959	0.172293
COPG2	0.0956571	0.729906
COPZ1	-0.493391	0.177293
COQ3	-0.271198	0.438161
COQ5	0.501048	0.519158
COQ6	0.060348	0.879467
COQ7	-0.191058	0.779891
COQ8A	-0.242042	0.460422
COQ8B	-0.311054	0.618598
COQ9	0.836134	0.198921
COR1B	-0.201994	0.457857
COR1C	-0.337038	0.261731
COTL1	-0.566657	0.277478
COX1	-1.2658	0.227642
COX15	-0.992685	0.0165652
COX19	-0.460642	NA
COX2	0.13987	0.726169
COX20	-0.591018	0.138978
COX41	-0.293584	0.531982
COX5A	-0.430876	0.207506
COX5B	0.505505	0.345319
COX6C	0.839622	0.191921
COX7C	-0.391011	0.450272
COX7R	-0.675497	0.161719
COXM2	-0.524279	0.305274
CP20A	-0.596377	0.597975
CP24A	-2.36067	0.0323292
CP2S1	0.616685	0.0306061
CP4FB	-0.325773	0.315079
CP51A	-0.619152	0.0125359
CPIN1	-0.566721	0.0306915
CPNE1	-0.185678	0.740664
CPNE2	0.0394961	0.924236
CPNE3	-0.178775	0.364012
CPNE7	-0.221195	0.47157
CPNS1	-0.411035	0.154205
CPPED	0.0815461	0.922826
CPSF1	0.00914489	0.968769
CPSF2	-0.107797	0.695884
CPSF3	-0.203977	0.533235
CPSF4	0.0486635	0.931564
CPSF5	-0.267097	0.263518
CPSF6	-0.396658	0.195645
CPSF7	-0.0572483	0.89333
CPSM	0.52227	0.0728108
CPT1A	-0.4036	0.0169028
CPT2	0.31799	0.291285
CPVL	-0.293657	0.446425
CRBG1	0.459345	0.739665
CRBN	0.314021	0.753537
CRCM	-0.611392	0.255471
CREB1	-0.00786768	0.984751
CREL1	0.454615	0.656812
CREL2	-0.200608	0.81752
CRIP1	-1.36946	0.582145
CRIP2	-0.442084	0.19152
CRK	-0.151323	0.603153
CRKL	-0.116464	0.672332
CRLF3	-0.179802	0.443258
CRNL1	-0.61137	0.035791
CROCC	-0.500579	0.543446
CRTAP	-0.125348	0.807819
CRYL1	0.162982	0.696427
CRYM	0.0764414	0.902113
CS047	-0.891029	0.208383
CSCL2	1.03832	0.392442
CSDE1	-0.630316	0.00976118
CSK	-0.132717	0.663922
CSK21	-1.07092	0.347143
CSK22	-0.169799	0.565661
CSK2B	-0.153425	0.636919
CSKP	0.318289	0.498024
CSN1	-0.453884	0.099462
CSN2	-0.264535	0.204357
CSN3	0.0793702	0.806554
CSN4	-0.19284	0.442674
CSN5	-0.2934	0.473399
CSN6	-0.0298124	0.940575
CSN7A	-0.376756	0.269213
CSN7B	-0.217846	0.509588
CSN8	-0.185072	0.492068
CSPG2	-0.470626	0.464413
CSRP1	-0.355734	0.233339
CSRP2	-0.378224	0.268811
CSTF1	-0.200704	0.490144
CSTF2	-0.331826	0.436087
CSTF3	-0.0169879	0.954697
CSTFT	-0.112555	0.825346
CSTN1	0.531072	0.617322
CSTOS	-0.723317	0.141513
CT2NL	0.395516	0.713317
CTBL1	-0.120807	0.840923
CTBP1	-0.26801	0.371478
CTBP2	-0.225827	0.28579
CTCF	-0.0605624	0.871236
CTDP1	-0.263871	0.416186
CTDS1	-0.385187	NA
CTF18	-0.167213	0.694391
CTL1	0.00973851	0.986677
CTL2	-0.712959	0.129006
CTNA1	-0.150027	0.499569
CTNA2	-0.552676	0.10073
CTNB1	-0.211359	0.443421
CTND1	-0.361721	0.162743
CTR1	-1.03299	0.00324717
CTR9	-0.0565206	0.932101
CTSL2	-1.16622	0.155095
CTU1	-0.0892691	0.908967
CTU2	0.259401	0.614222
CUL1	-0.265873	0.305274
CUL2	0.2331	0.18396
CUL3	-0.0196018	0.944134
CUL4A	-0.550483	0.105666
CUL4B	-0.525329	0.155155
CUL5	0.106419	0.8023
CUL7	-0.722943	NA
CUTA	-0.352307	0.535212
CUTC	-0.286639	0.326969
CWC15	-0.247752	0.518614
CWC22	-0.278782	0.462514
CWC27	-1.07636	0.0453872
CX038	-0.0147325	0.983083
CX6B1	-0.357063	0.326778
CX7A2	-0.439527	0.438161
CXAR	-0.456974	0.279442
CXXC1	0.248851	0.81172
CY1	-0.33124	0.202502
CY24A	-0.979195	0.103275
CYB5	0.69595	0.350078
CYB5B	0.04291	0.950391
CYBC1	-0.568318	0.605146
CYBP	-0.192606	0.472072
CYBR1	-0.250069	0.758476
CYC	-0.335688	0.357402
CYFP1	-0.332723	0.11216
CYFP2	-0.0507673	0.953857
CYRIB	-0.772412	0.0277195
CYTB	-0.26822	0.326696
CYTC	0.417334	0.502991
CYTM	0.431928	0.672628
CZIB	-0.375262	0.161981
D19L1	-0.323474	0.457885
D2HDH	0.425454	0.668756
D39U1	0.532193	0.526658
DAA10	-0.328347	0.421666
DAAF5	-0.715657	0.0250359
DAB2P	-0.0524342	0.969078
DAD1	-0.128679	0.814038
DAF	0.434698	0.569964
DAG1	-1.0219	0.0609163
DAXX	-0.0909109	0.873398
DAZP1	-0.412254	0.187748
DBLOH	-0.377767	0.438936
DBNL	-0.59064	0.0899234
DBR1	-0.296462	0.53815
DC1I2	-0.41373	0.19022
DC1L1	-0.288172	0.332948
DC1L2	-0.347606	0.260125
DCA11	0.433098	0.43851
DCA13	-0.650652	0.0126395
DCA16	-0.304055	0.683383
DCAF1	-0.471574	0.0594666
DCAF6	-0.730919	0.184343
DCAF7	-0.458176	0.0424639
DCAF8	-0.121947	0.658649
DCAKD	0.207052	0.843839
DCBD2	-1.82337	0.000443641
DCC1	-0.866502	0.185089
DCK	-0.215578	0.585496
DCMC	-1.24215	0.213815
DCNL1	0.441535	0.329996
DCNL3	-1.0495	0.230034
DCNL5	-0.578527	0.348067
DCP1A	-0.642459	0.113139
DCP2	1.3339	0.412551
DCPS	-0.276005	0.523554
DCTD	-0.410532	0.369714
DCTN1	-0.2882	0.0895859
DCTN2	-0.407117	0.0594666
DCTN3	0.165786	0.81752
DCTN4	-0.0107008	0.981071
DCTN5	-0.0244404	0.97425
DCTN6	0.158024	0.785922
DCTP1	-0.462405	0.229263
DCUP	-0.171134	0.574475
DCXR	-0.118071	0.716009
DD19A	0.368154	0.440377
DD19B	-0.402915	0.472357
DDA1	-1.22647	0.105744
DDAH1	-0.45659	0.340646
DDAH2	-0.16398	0.712575
DDB1	-0.403952	0.0128451
DDB2	0.37372	0.313975
DDHD1	-0.916453	0.348119
DDI2	-0.465708	0.152668
DDIT4	-0.557227	NA
DDR1	0.0556961	0.943825
DDRGK	-0.316314	0.386287
DDX1	-0.204002	0.417827
DDX10	-0.168519	0.757742
DDX17	-0.174982	0.502991
DDX18	-0.901738	0.00151755
DDX20	0.515809	0.243853
DDX21	-0.539249	0.0192292
DDX23	0.112401	0.515012
DDX24	-0.443963	0.0948626
DDX27	-0.788845	0.000804712
DDX28	-0.784491	0.496518
DDX31	-0.819808	0.161981
DDX3X	-0.350045	0.225804
DDX3Y	-0.584786	0.444502
DDX41	-0.35696	0.278223
DDX42	-0.439598	0.0425171
DDX46	-0.205989	0.253023
DDX47	-0.466411	0.040156
DDX49	-1.24722	0.0550247
DDX5	0.0599503	0.831252
DDX50	-0.136858	0.817355
DDX51	-0.485389	0.16758
DDX52	-0.415943	0.0558536
DDX54	-0.844527	0.00161385
DDX55	-0.557237	0.36448
DDX56	-1.03253	0.0165124
DDX59	-0.0479918	0.947996
DDX6	-0.518839	0.0263174
DDX60	0.105325	0.664517
DDX6L	-0.101136	0.905768
DECR	-0.406214	0.0370733
DECR2	0.495524	0.550451
DEFI6	0.183525	0.753537
DEFM	-0.0688666	0.911022
DEK	-0.323357	0.223183
DENR	-0.671902	0.0595923
DEOC	-0.11826	0.77557
DERL1	-0.303622	0.605146
DERPC	0.729827	0.217189
DESP	-0.00722387	0.971164
DEST	-0.302257	0.445754
DFFA	0.0701166	0.84339
DFFB	-0.144749	0.744432
DGAT1	-0.616553	0.168212
DGCR8	-0.160366	NA
DGKA	0.504731	0.272104
DGLB	-0.0932984	0.92381
DGUOK	0.00514914	0.98704
DHB11	0.194367	0.663026
DHB12	-0.00654389	0.982899
DHB4	-0.186015	0.488018
DHB7	0.0369644	0.953857
DHB8	-0.0184946	0.949088
DHC24	1.06968	0.0317963
DHCR7	0.0268702	0.945266
DHE3	-0.0884229	0.799435
DHPR	-0.00135933	0.995872
DHRS1	-0.087033	0.877297
DHRS2	2.25889	0.0055349
DHRS3	0.0252808	0.977697
DHRS4	0.385593	0.752848
DHRS6	0.146138	0.753504
DHRS7	0.0744219	0.820437
DHSD	-1.36919	NA
DHSO	-0.180594	0.48508
DHTK1	0.850431	0.130528
DHX15	-0.236265	0.313975
DHX16	-0.100005	0.747487
DHX29	0.00406895	0.989693
DHX30	-0.295704	0.0263371
DHX32	-0.391993	0.637997
DHX33	-0.20309	0.72049
DHX35	0.650102	NA
DHX36	0.0439509	0.950746
DHX37	-1.46001	0.00976491
DHX40	-0.0450776	0.96534
DHX57	-0.263817	0.819933
DHX8	-0.28245	0.67723
DHX9	-0.354865	0.0646758
DHYS	-0.198365	0.421182
DI3L2	-0.405622	0.453355
DIAC	0.957001	0.0472563
DIAP1	-0.33656	0.127776
DIAP2	-0.155981	0.887882
DIC	-0.269019	0.321309
DICER	-0.223442	0.799624
DIDO1	-0.47748	0.0165124
DIM1	-0.502416	0.0659143
DIP2A	-0.5167	0.67723
DIP2B	-0.35868	0.614347
DJB11	-0.28149	0.216484
DJB12	-0.420261	0.500855
DJC10	0.0409521	0.97425
DJC11	0.0413293	0.898402
DJC13	-0.125004	0.688566
DJC16	-2.26952	NA
DJC17	-0.455921	0.29107
DJC21	-0.563844	0.326696
DKC1	-0.235743	0.332397
DKK1	-0.257392	0.592082
DLDH	-0.0289697	0.922575
DLG1	-0.1323	0.701848
DLG3	-0.240125	0.834605
DLG4	-0.266159	0.664239
DLGP4	0.467396	0.355928
DLGP5	1.6259	0.0696131
DLRB1	-0.161892	0.575232
DMAP1	-1.1081	0.141674
DNJA1	-0.271981	0.292706
DNJA2	-0.576254	0.0380546
DNJA3	-0.302537	0.300095
DNJA4	-0.532914	0.439441
DNJB1	0.0929095	0.799624
DNJB2	0.816766	0.198918
DNJB4	0.193984	0.729906
DNJB6	-1.79225	0.282384
DNJC1	0.0314677	0.970731
DNJC2	-0.268585	0.543446
DNJC3	0.252249	0.421636
DNJC5	-1.60568	0.0764152
DNJC7	-0.192407	0.515012
DNJC8	-0.298241	0.50496
DNJC9	-0.438654	0.137808
DNLI1	-0.282217	0.414935
DNLI3	0.587626	0.0234177
DNM1L	-0.172554	0.438451
DNMBP	-0.0328024	0.945172
DNMT1	-0.967735	0.0201132
DNPEP	0.170119	0.582869
DNPH1	-0.285212	0.429635
DNS2A	0.191667	0.563038
DNSL1	-0.737472	0.355567
DOCK1	-0.0226329	0.973199
DOCK5	0.243099	0.574475
DOCK6	0.554218	0.130774
DOCK7	-0.412756	0.173715
DOCK9	0.856962	0.498024
DOHH	-1.18876	0.0844976
DOK1	-0.405425	0.70882
DOPD	-0.367183	0.243853
DP13A	-0.331146	0.450272
DP13B	-0.284949	0.747487
DPCD	0.401213	0.559119
DPH1	-0.685957	0.483064
DPH2	0.0570534	0.947905
DPH5	-0.46025	0.647157
DPM1	-0.417919	0.0329603
DPM3	-0.166885	0.752146
DPOD1	-0.092263	0.840302
DPOD2	-0.142633	0.773682
DPOD3	-1.27139	0.0666881
DPOE1	0.175996	0.834605
DPOE3	-0.433238	0.42804
DPOG1	-0.738713	0.629349
DPOG2	-0.241252	0.810769
DPOLA	-1.05518	0.186
DPOLB	0.511937	0.661175
DPOLL	-0.386037	0.712575
DPP2	-0.325668	0.217301
DPP3	-0.419376	0.0759445
DPP4	-0.341757	0.469262
DPP9	-0.211482	0.468853
DPTOR	-0.368866	0.753045
DPYL2	-0.315233	0.269213
DPYL3	-0.0238863	0.941528
DPYL4	-0.144177	0.667636
DPYL5	0.337472	0.464898
DREB	-0.631125	0.00203089
DRG1	-0.354436	0.0207033
DRG2	0.0303139	0.963657
DRS7B	0.159507	0.712187
DSC2	0.285702	0.573928
DSG2	-0.351853	0.0773953
DSN1	-0.960217	0.0425171
DSRAD	-0.0792454	0.737183
DTBP1	-0.536345	0.372419
DTD1	-0.154856	0.658649
DTX3L	0.272089	0.0306915
DUS12	0.921658	0.314127
DUS1L	0.370995	0.616982
DUS23	-0.0991356	0.840933
DUS3	-0.0677972	0.825083
DUS3L	-0.188471	0.851919
DUS4	-0.930305	0.381478
DUS9	-1.65039	0.0759445
DUT	-1.87916	2.80673e-05
DVL2	0.505924	0.649206
DX39A	-0.519624	0.123703
DX39B	0.10627	0.71171
DYHC1	-0.152229	0.409167
DYL1	0.114581	0.815369
DYL2	0.162751	0.712575
DYLT1	-0.464536	0.321845
DYLT3	0.205965	0.70558
DYM	0.590662	NA
DYN1	0.0675261	0.82342
DYN2	-0.162896	0.457885
DYN3	-0.17802	0.834867
DYR	-0.94011	0.0365007
DYR1A	0.206412	0.871236
DYST	-0.702505	0.471529
E2AK2	-0.0631615	0.840302
E2AK4	0.264505	0.719762
E41L1	-0.293563	0.383082
E41L2	-0.471725	0.0306915
E41L5	0.0512976	0.957496
EAF6	-0.788818	0.110073
EBP2	-1.02623	0.00119337
ECE1	-0.841623	0.188364
ECH1	-0.129791	0.665703
ECHA	-0.176901	0.508432
ECHB	-0.14026	0.576503
ECHD1	-0.411763	0.174482
ECHD2	0.863796	0.294297
ECHM	-0.201276	0.471112
ECHP	0.585702	0.0234177
ECI1	0.119618	0.840302
ECI2	-0.171048	0.326413
ECM29	0.0421916	0.856114
ECSIT	-0.108612	0.842533
EDC3	-0.220805	0.72049
EDC4	-0.458512	0.0439318
EDF1	-0.478954	0.133595
EEA1	-0.0126572	0.970541
EED	0.186124	0.825083
EF1A2	-0.934342	0.0361214
EF1B	-0.658611	0.0644455
EF1D	-0.510325	0.087344
EF1G	-0.236278	0.420021
EF2	-0.0419777	0.816064
EF2K	-0.311594	0.696786
EFGM	-0.234171	0.399633
EFHD2	0.62923	0.191006
EFL1	0.312171	0.386317
EFMT2	0.00466983	0.994663
EFNB1	-0.705025	0.275958
EFNMT	-0.051447	0.931729
EFR3A	-0.442037	0.475613
EFTS	-0.266447	0.30396
EFTU	-0.118574	0.624236
EGFL7	-1.13566	0.280546
EGFR	-0.536855	0.0543178
EGLN1	0.0653122	0.896844
EH1L1	-0.491131	0.108224
EHBP1	-0.973016	0.226674
EHD1	-0.210819	0.456728
EHD2	-0.652664	0.0343879
EHD3	-0.548327	0.274932
EHD4	-0.14878	0.592082
EHMT1	-0.576118	0.462636
EHMT2	-0.842624	0.131
EI24	-1.63773	0.021885
EI2BA	-0.146897	0.602973
EI2BB	-0.0226	0.968769
EI2BD	-0.29223	0.432578
EI2BE	0.271732	0.687063
EI2BG	0.323395	0.372419
EIF1A	-0.471541	0.469126
EIF2A	-0.178622	0.724731
EIF2D	-0.165116	0.705694
EIF3A	-0.541566	0.0108745
EIF3B	-0.700386	0.00222915
EIF3C	-0.803911	0.081602
EIF3D	-0.305658	0.217301
EIF3E	-0.660431	0.0252382
EIF3F	-0.363343	0.168212
EIF3G	-0.833527	0.0130722
EIF3H	-0.146154	0.707207
EIF3I	-0.384662	0.175092
EIF3J	-0.583419	0.129668
EIF3K	-0.334225	0.149658
EIF3L	-0.687873	0.00787552
EIF3M	-0.523681	0.0487642
EIPR1	-0.163786	0.834605
EKI1	-0.969674	0.0942019
ELAV1	-0.472776	0.105744
ELF1	-0.105286	0.93624
ELF3	-1.04315	0.033056
ELL	0.0279836	0.975074
ELMD2	1.11365	0.0322411
ELMO3	-0.208853	0.36448
ELOA1	-0.781093	0.0546407
ELOB	0.590585	0.283985
ELOC	-0.0952752	0.799965
ELP1	-0.18345	0.367861
ELP2	-0.18718	0.763343
ELP3	0.0693101	0.824967
ELP4	-1.30219	0.0626129
ELP5	-0.520117	0.237142
ELP6	-1.55572	0.0669883
ELYS	-0.56029	0.0503164
EMAL2	0.3219	0.126132
EMAL3	0.087229	0.757742
EMAL4	-0.486002	0.0245895
EMC1	-0.252633	0.639135
EMC2	-0.479001	0.076692
EMC3	-1.02319	0.28887
EMC4	-0.410124	0.320087
EMC5	-0.154585	0.810769
EMC6	0.116935	0.878219
EMC7	0.0995084	0.865912
EMC8	-0.648534	0.516316
EMD	-0.0633213	0.840933
ENAH	0.239133	0.515048
ENDD1	-0.122305	0.607899
ENL	-0.496664	0.44947
ENOA	0.899832	0.0062663
ENOB	-0.510095	0.585455
ENOF1	-0.00567443	0.993955
ENOG	0.0485671	0.867725
ENOPH	-0.755897	0.0264551
ENPL	-0.156306	0.470639
ENPP1	-0.731867	0.400823
ENPP4	-1.00393	0.0603686
ENSA	-1.5122	0.144741
ENTP2	-0.042318	0.935605
ENY2	-0.687766	0.0757437
EOGT	-0.383263	0.579411
EP15R	-0.523909	0.0646926
EP300	-0.781599	0.237864
EP400	-0.132687	0.896844
EPB41	-0.191474	0.505208
EPCAM	-0.331473	0.0680766
EPCR	-1.41893	0.0504099
EPDR1	-0.239426	0.769015
EPHA2	-0.0513839	0.872225
EPHB2	0.629907	0.518093
EPHB3	-0.587432	NA
EPIPL	0.234643	0.220966
EPN1	-0.209954	0.397823
EPN2	-0.0586933	0.915094
EPN3	-1.01711	0.0656386
EPN4	-0.746283	0.0369304
EPS15	-0.289323	0.483803
EPS8	-0.680069	0.0123936
ERAL1	-1.17981	0.0797342
ERAP1	0.954716	0.0502775
ERBB2	-0.468502	0.573032
ERBIN	-0.370606	0.365208
ERC2	-0.091588	0.946994
ERC6L	-1.32886	0.0759445
ERCC1	-1.05762	0.39669
ERCC2	-0.418866	0.608549
ERCC3	-0.429138	0.687295
ERF	0.285018	0.671363
ERF1	-0.528968	0.0259725
ERF3A	-0.267247	0.377513
ERF3B	0.129206	0.834867
ERG1	0.153734	0.730074
ERG24	0.463852	0.255962
ERG28	-1.13132	0.136767
ERGI1	-0.00138479	0.997671
ERGI2	0.618157	0.543446
ERGI3	-1.03249	0.0626632
ERH	0.114041	0.885804
ERI1	-0.24495	0.342145
ERI3	-0.452014	0.442332
ERIC1	-0.919761	0.146418
ERLEC	-0.174777	0.842312
ERLN1	-0.154853	0.617298
ERLN2	-0.152692	0.673279
ERMP1	-0.00570732	0.985483
ERO1A	-0.0014415	0.995872
ERO1B	-0.652425	NA
ERP29	0.0949735	0.810769
ERP44	-0.0963477	0.768526
ERRFI	-1.47125	0.000178441
ES8L1	-0.282774	0.691006
ES8L2	-0.190559	0.39742
ESF1	-0.705584	0.010748
ESRP1	-0.559126	0.0642756
ESRP2	-0.375081	0.508005
ESS2	-0.882307	0.295725
ESTD	-0.337109	0.172602
ESYT1	-0.307379	0.161765
ESYT2	-0.322789	0.0942019
ETFA	-0.164542	0.485656
ETFB	-0.196415	0.510559
ETFD	0.5228	0.558518
ETHE1	0.0258965	0.940996
EVPL	-0.153338	0.573419
EWS	-0.361406	0.183154
EXC6B	-0.174169	0.825631
EXD2	-0.18314	0.626047
EXOC1	0.367628	0.397823
EXOC2	-0.297589	0.423028
EXOC3	0.486115	0.563038
EXOC4	0.0315078	0.931729
EXOC5	-0.00442636	0.993955
EXOC6	-0.501822	0.67723
EXOC7	0.204341	0.640917
EXOC8	0.138897	0.773007
EXOG	-0.404681	0.536334
EXOS1	-0.227657	0.357402
EXOS2	-0.267575	0.32026
EXOS3	-0.373817	0.277342
EXOS4	-0.286529	0.378124
EXOS5	-0.332524	0.328044
EXOS6	-0.426361	0.0954663
EXOS7	-0.190988	0.442408
EXOS8	-0.524095	0.0542613
EXOS9	-0.497522	0.041024
EXOSX	-0.191339	0.445143
EXTL2	-0.0242728	0.97274
EYA3	-0.483173	0.12266
EZH2	-1.19084	0.0948735
EZRI	0.0612554	0.893555
F107B	-1.6631	0.0217903
F110C	-1.00772	0.0605806
F1142	0.667661	0.260935
F118B	-0.0274211	0.976803
F120A	-0.296851	0.235909
F120B	0.953965	0.201249
F136A	-0.411668	0.283533
F162A	-0.23215	0.44126
F169A	-0.463927	0.145949
F172A	-0.104619	0.908967
F177A	-1.28524	0.0472996
F210A	1.0619	0.202954
F262	0.299835	0.602973
F263	0.364688	0.697151
F264	0.0268767	0.974693
F91A1	-0.237564	0.602973
FA2H	0.339583	0.563038
FA50A	-0.259299	0.632196
FA83B	-0.968479	0.270794
FA83F	0.502026	0.547957
FA83H	-0.13007	0.766579
FA89A	-0.359251	0.445754
FA8A1	0.275541	0.77985
FA98A	-0.133225	0.799624
FA98B	-0.321802	0.217301
FAAA	-0.0599511	0.836683
FABD	-0.149348	0.630252
FABP5	0.143944	0.770477
FABP6	-0.587657	0.43202
FACD2	0.0572467	0.960024
FACE1	0.0112343	0.984344
FACE2	-0.0542512	0.893745
FACR1	-0.564597	0.570825
FAD1	-0.163632	0.695376
FADD	-0.161113	0.789282
FAF1	-0.06146	0.799624
FAF2	-0.0149445	0.96534
FAH2A	-0.05757	0.851127
FAHD1	-0.484653	0.0789875
FAK1	-0.299628	0.290159
FAKD1	-0.0200314	0.982373
FAKD2	-1.08969	0.231097
FAKD4	-0.458654	0.132962
FAM3C	-0.188429	0.457885
FANCI	-1.04183	0.230054
FARP1	0.671636	0.194406
FAS	-0.256212	0.293445
FAT1	-1.11322	0.0306149
FBLL1	-0.367322	0.539494
FBP1L	0.401714	0.687983
FBRL	-0.253665	0.436087
FBX2	-0.450908	0.139056
FBX21	-0.430156	0.234776
FBX22	-0.443484	0.350078
FBX3	0.316793	0.509025
FBX30	-0.620061	0.226632
FBX6	0.512995	0.495106
FBX7	-0.870821	0.347282
FCF1	-0.146706	0.810672
FCHO2	0.119154	0.923449
FCL	-0.161316	0.545644
FCSK	0.378131	0.395575
FDFT	0.299789	0.345214
FEN1	-0.313348	0.23603
FER	0.546477	0.36448
FERM1	-0.0291129	0.961714
FERM2	0.0932542	0.874009
FETA	1.46085	0.0945346
FETUA	1.08454	0.155186
FGOP2	-0.118375	0.854256
FHI1A	1.18009	0.238495
FHI1B	0.180023	0.811147
FHI2A	0.872257	0.230306
FHIT	-0.121688	0.848996
FHL1	-0.286054	0.592467
FHL2	-0.301317	0.740664
FHL3	-0.179132	0.785981
FHOD1	-0.386894	0.692785
FIBP	-0.203899	0.802675
FINC	-0.312674	0.661752
FIP1	-0.408614	0.177293
FIS1	-0.602193	0.0669883
FKB10	0.347065	0.270794
FKB15	-0.5439	0.243853
FKB1A	-0.877727	0.122267
FKBP2	0.214617	0.615642
FKBP3	-0.420161	0.167547
FKBP4	-0.28358	0.225061
FKBP5	-0.0561858	0.871236
FKBP8	-0.660662	0.0193923
FKBP9	0.801361	0.279201
FL2D	-0.13102	0.67071
FLII	0.0886281	0.704466
FLNA	-0.242621	0.31039
FLNB	-0.179533	0.416739
FLNC	0.0599761	0.799435
FLOT1	0.206035	0.336303
FLOT2	0.00953685	0.978551
FLVC1	-0.945165	0.657226
FMR1	-0.327437	0.585455
FMT	-0.455344	0.131966
FN3K	0.543822	0.466597
FNBP1	-0.728227	0.282564
FNBP4	-0.261573	0.686572
FND3A	-0.419498	0.231549
FND3B	-0.808772	0.339273
FNTA	-0.146214	0.707207
FNTB	0.0364754	0.96119
FOCAD	0.128075	0.871236
FOSL1	-1.83982	0.00646773
FOSL2	-0.692265	0.111446
FOXK1	1.16902	0.026422
FOXK2	-0.893192	0.161719
FPGT	-0.68183	0.412807
FPPS	0.120354	0.639238
FPRP	-0.12865	0.776519
FR8P1	-0.617358	0.367287
FRDA	-0.269098	0.566084
FRG1	-0.699039	0.404912
FRIH	0.428207	0.443366
FRIL	0.609491	0.253023
FRMD5	-0.139755	0.848092
FRMD8	0.176005	0.842312
FRYL	-0.0157209	0.987105
FSCN1	-0.142248	0.509617
FSD1	-0.963249	0.386332
FSP1	-0.197157	0.596866
FTO	-0.368379	0.151829
FUBP1	-0.337288	0.169591
FUBP2	-0.527223	0.0342166
FUBP3	-0.158498	0.548002
FUCO	1.12657	0.127722
FUCO2	-0.38507	0.591286
FUMH	-0.141484	0.585439
FURIN	-0.525417	0.334412
FUS	0.98215	0.126201
FWCH2	-0.80193	0.0759445
FXL12	0.367678	0.565803
FXL18	0.31008	0.63717
FXL20	0.225984	0.808301
FXR1	-0.51772	0.0395253
FXR2	0.251521	0.536381
FXRD1	-0.242698	0.25759
FYCO1	0.336667	0.40789
G3BP1	-0.726536	0.0155124
G3BP2	-0.570471	0.0954663
G3P	0.565491	0.440507
G45IP	-0.492032	0.0703299
G6PD	-0.387062	0.0972746
G6PE	0.4667	0.115195
G6PI	0.253677	0.297214
G6PT1	-0.396362	0.347015
GABPA	-0.550324	0.312704
GAK	-0.353633	0.329826
GALD1	-0.494304	0.0465416
GALE	-0.488798	0.0525298
GALK1	-0.0140077	0.961714
GALK2	-0.234309	0.407984
GALM	-0.07827	0.789199
GALNS	-0.282047	0.674298
GALT	0.419001	0.708173
GALT1	0.927658	0.221916
GALT2	0.907675	0.191921
GALT3	0.827822	0.400665
GALT5	-1.48108	0.0182521
GALT7	0.581228	0.547205
GAMT	-0.332052	0.278223
GAN	0.0586077	0.883763
GANAB	-0.0991422	0.729906
GANP	0.502309	0.462794
GAPD1	-0.306872	0.179689
GAPR1	-0.132192	0.683383
GAR1	-1.38818	0.0230189
GARS	-0.218828	0.350078
GATA	-0.35267	0.737823
GATB	0.170497	0.654589
GATD1	-0.31508	0.635188
GBA1	1.14788	0.0062663
GBA2	0.267904	NA
GBB1	-0.291184	0.32063
GBB2	-0.322656	0.308705
GBB3	-0.225525	0.540364
GBF1	-0.461017	0.0621579
GBG12	0.0223972	0.947996
GBP2	-0.744617	0.316822
GBRL2	1.02535	0.373882
GCC1	0.0270909	0.988763
GCC2	-0.404433	0.641105
GCDH	0.640267	0.11347
GCFC2	0.266179	NA
GCN1	-0.198338	0.244607
GCP2	0.120242	0.811948
GCP3	0.275999	0.625808
GCP4	0.177341	0.862454
GCP6	-0.554225	0.316231
GCP60	-0.0350378	0.92448
GCSH	-0.461345	0.316231
GDAP1	0.0353206	0.930835
GDAP2	0.256264	0.724824
GDE	-0.167983	0.471022
GDF15	-0.700207	0.338399
GDIA	0.0285007	0.92038
GDIB	-0.265053	0.283985
GDIR1	0.237941	0.620761
GDN	-0.719369	0.10774
GDPD1	1.15546	0.0174964
GDPP1	-0.579741	0.391993
GDS1	0.240363	0.555565
GELS	0.152417	0.515048
GEMI2	-0.153918	0.745417
GEMI4	-0.317385	0.277478
GEMI5	-0.621888	0.0633892
GEMI6	-0.918476	0.0365007
GEMI8	0.140541	0.891175
GEPH	-0.672976	0.0193923
GET3	-0.333636	0.172256
GET4	-0.103102	0.80757
GFPT1	-0.0420762	0.880445
GFPT2	0.529664	0.510106
GGA1	-0.00375665	0.995794
GGA2	0.505645	0.537947
GGA3	0.802971	0.30468
GGCT	-0.509268	0.0932389
GGH	-0.72075	0.0171233
GGPPS	0.416393	0.651332
GGYF2	-0.347863	0.235909
GHC1	0.106318	0.726988
GHDC	-0.564619	0.434623
GHITM	-0.560655	0.0922647
GIPC1	-0.471918	0.336284
GIT1	-0.0841713	0.795799
GIT2	-1.51766	0.185787
GLCE	0.125893	0.877638
GLCNE	0.218029	0.763355
GLE1	0.218347	0.810769
GLGB	0.323661	0.281455
GLMN	-0.161616	0.47834
GLNA	0.453731	0.410343
GLO2	0.14046	0.72967
GLOD4	-0.141606	0.594754
GLP3L	-0.267194	0.344764
GLRX1	0.215275	0.706578
GLRX3	-0.238838	0.217301
GLRX5	-0.258898	0.636098
GLSK	-0.468249	0.0424639
GLT12	-0.379794	0.742316
GLTP	0.230489	0.708075
GLU2B	-0.464521	0.136767
GLUCM	-0.282788	0.345662
GLYC	0.0816706	0.831252
GLYG	0.308488	0.467833
GLYM	-0.320277	0.11216
GLYR1	0.0280851	0.945804
GMEB1	-0.277887	0.757742
GMFB	-0.429571	0.100897
GMIP	-0.274968	0.745085
GMPPA	-0.0431135	0.912667
GMPPB	0.149613	0.594754
GMPR1	0.807057	0.106685
GMPR2	0.0592404	0.79493
GNA1	-0.251543	0.338151
GNA11	-0.354588	0.228758
GNA13	-0.0762579	0.807819
GNAI1	-0.273878	0.345214
GNAI2	-0.308332	0.260669
GNAI3	-0.0482689	0.887812
GNAQ	-0.235674	0.507717
GNB1L	0.591839	0.534058
GNL1	-0.135305	0.671363
GNL3	-0.783334	0.0034765
GNL3L	0.421397	0.509226
GNPAT	-0.425341	0.337499
GNPI1	-0.0548585	0.887713
GNPI2	-0.0663819	0.898402
GNS	-0.812227	0.0169028
GOGA2	-0.344282	0.526777
GOGA3	0.202522	0.43851
GOGA4	-0.389158	0.72049
GOGA5	-0.0273755	0.961714
GOGA7	-0.0725023	0.929695
GOGB1	0.00875098	0.983083
GOLM1	-0.17311	0.759038
GOLM2	1.65849	0.0587111
GOLP3	-0.168058	0.565328
GOPC	-0.0795462	0.928636
GORS2	-0.348438	0.223928
GOSR1	0.286815	0.692583
GOSR2	-0.58378	0.420537
GOT1B	-0.193501	0.871236
GP107	-0.0280279	0.941567
GP180	0.113324	0.785768
GPAA1	0.641935	0.279201
GPAM1	-0.963737	0.167547
GPAT3	-0.00294296	0.998061
GPAT4	-0.490737	0.0828685
GPC1	0.261237	0.661306
GPC5C	-0.317244	0.507406
GPD1L	-0.0913394	0.82387
GPDM	-0.377686	0.076692
GPHRA	0.487169	0.590163
GPI8	0.0579253	0.916385
GPKOW	-0.469311	0.127669
GPN1	-0.935144	0.0645179
GPN3	0.348374	0.769015
GPTC4	-0.109782	0.918532
GPTC8	0.854278	0.177293
GPX1	0.134266	0.687063
GPX4	-0.179091	0.754338
GPX8	-0.678658	0.200226
GRAN	0.188229	0.783126
GRAP1	0.869118	0.195645
GRB2	-0.190255	0.528559
GRB7	-0.185825	0.631376
GRHL2	-0.411839	0.697151
GRHPR	-0.119594	0.621515
GRIN1	-0.326211	NA
GRN	0.65661	0.20655
GRP75	-0.12377	0.656342
GRPE1	-0.130292	0.776018
GRPE2	1.51694	0.0665609
GRSF1	-1.35449	0.00168111
GRWD1	-0.372383	0.20655
GSDMD	-0.194737	0.611531
GSDME	0.642739	0.395575
GSE1	-0.669826	0.170126
GSH0	-0.462521	0.177031
GSH1	0.141022	0.456999
GSHB	0.00911975	0.98063
GSHR	-0.226637	0.377765
GSK3A	-0.133226	0.630399
GSK3B	-0.254504	0.443258
GSLG1	-0.0516924	0.840302
GSTK1	0.139095	0.605747
GSTO1	0.153326	0.671363
GSTO2	0.136366	0.763343
GSTP1	-0.129323	0.617322
GT251	-0.407891	0.231897
GTF2I	-0.507093	0.0119741
GTPB1	0.613448	0.0769558
GTPB3	-0.0077874	0.993661
GTPB4	-0.763192	0.00386578
GTPB6	-0.480845	0.445417
GTPBA	0.338257	0.453758
GTR1	-0.780656	0.033056
GTR3	-1.59074	0.0193923
GTSF1	-1.27644	0.0169028
GUAA	-0.418672	0.0473402
GUAD	-0.336889	0.20655
GUF1	-0.853931	0.268811
GULP1	-0.168281	0.880445
GYS1	0.339618	0.217799
GYS2	-0.11705	0.946826
H10	0.0808649	0.811948
H12	-0.280167	0.885804
H14	0.169223	0.947593
H15	-0.586109	0.540489
H1BP3	0.123674	0.825083
H1X	-0.0316432	0.954871
H2AW	-0.304849	0.369714
H2AX	-1.22085	0.0525298
H2AY	-0.246713	0.314778
H4	2.22536	0.0833649
H90B2	-0.893997	0.0896642
H90B3	-0.0748267	0.947912
H90B4	-0.396613	0.687983
HABP4	-1.00009	0.41169
HACD2	-0.658769	0.493254
HACD3	-0.697079	0.10468
HACL1	0.629327	0.332397
HACL2	-0.283623	0.30064
HAKAI	-0.344798	0.37896
HAP28	-0.244789	0.47445
HARS1	-0.290356	0.318675
HAT1	-1.27715	0.00482834
HAUS4	-1.01672	0.383163
HAUS5	-1.09802	0.123536
HAUS6	-0.912462	0.260436
HAUS8	-1.79993	0.151698
HAX1	0.427493	NA
HBA	0.362023	0.321754
HBS1L	-0.182606	0.418574
HCD2	-0.236995	0.416372
HCDH	0.171028	0.631278
HCFC1	-0.41172	0.081709
HDAC1	-0.255475	0.370474
HDAC2	-0.380438	0.156934
HDAC3	-0.447493	0.539001
HDAC6	0.314799	0.475613
HDAC8	-0.278939	0.656342
HDDC2	-0.495476	0.232937
HDGF	-0.488129	0.076692
HDGR2	-0.948163	0.0062663
HDHD1	-0.288216	0.572686
HDHD2	-0.392195	0.350078
HDHD3	-0.161217	0.662065
HDHD5	-0.338953	0.268811
HEAT1	-0.660452	0.00715749
HEAT3	-0.389666	0.626845
HEAT6	-1.54222	0.00192924
HEBP1	0.0708277	0.840933
HEBP2	-0.267353	0.354398
HECD1	-0.113717	0.737738
HECD3	0.780266	0.342145
HELLS	-1.56512	0.269213
HELZ	-0.883988	0.283351
HELZ2	0.989314	0.0311313
HEM2	0.645546	0.201438
HEM3	-0.449127	0.10774
HEM6	-0.0566558	0.855488
HEMH	0.143496	0.632892
HERC2	-0.548928	0.472072
HERC4	-0.00816634	0.987829
HERC5	0.26034	0.54288
HEXA	0.0478478	0.831252
HEXB	0.0390939	0.908979
HEXI1	-1.06985	0.00370971
HGH1	-0.169263	0.709372
HGS	-0.590681	0.040156
HIBCH	-0.0973701	0.769015
HID1	-0.368319	0.576503
HIF1N	-0.669157	0.315079
HIKES	0.897718	0.283985
HINT1	0.513833	0.32063
HINT2	0.251357	0.481298
HINT3	0.213945	0.694308
HIP1	-0.409458	0.593615
HIP1R	0.0518545	0.947388
HIRP3	-0.887651	0.161789
HKDC1	-0.145401	0.597792
HLAA	0.0550184	0.911705
HLAB	-0.0660543	0.819169
HLAC	0.0680935	0.831252
HLAE	1.13084	0.105744
HLAG	-0.0495755	0.94492
HLAH	0.172067	0.744018
HLTF	-0.743148	0.0756869
HM13	-0.466413	0.329758
HMCES	0.576777	0.109307
HMCS1	-0.563739	0.0619959
HMGA1	-0.710636	0.241871
HMGA2	-0.29707	0.539812
HMGB1	-0.379617	0.386287
HMGB2	-0.00668842	0.992895
HMGB3	-0.205251	0.571196
HMGCL	0.0550582	0.842184
HMGN1	-0.27323	0.607193
HMGN2	-0.0981535	0.913122
HMGN5	-1.07896	0.0347514
HMOX1	0.055816	0.895983
HMOX2	-0.192892	0.497643
HNRDL	-1.28234	0.0015852
HNRH1	-0.294118	0.329996
HNRH2	-0.0685317	0.840302
HNRH3	-0.127104	0.650074
HNRL1	-0.0681869	0.811603
HNRL2	-0.0698525	0.774262
HNRLL	-0.522312	0.0872297
HNRPC	-0.66685	0.0299803
HNRPD	0.346417	0.475613
HNRPF	-0.202943	0.505285
HNRPK	-0.110893	0.672332
HNRPL	-0.343451	0.112962
HNRPM	-0.101835	0.58902
HNRPQ	-0.412425	0.115389
HNRPR	-0.239271	0.390419
HNRPU	-0.514528	0.0239114
HOIL1	0.61011	0.416358
HOOK1	-0.243879	0.378543
HOOK3	-0.0976254	0.919488
HP1B3	-0.120365	0.683383
HPBP1	-0.332788	0.299444
HPCL1	-0.792651	0.227285
HPCL4	-1.43997	0.0652211
HPF1	-0.609535	0.0385733
HPRT	-0.558019	0.0602386
HPS5	0.263301	NA
HPS6	0.0669657	0.953175
HS105	-0.247444	0.358021
HS12A	-0.144146	0.646732
HS12B	0.0298958	0.956714
HS2ST	0.438561	0.317912
HS3S1	-0.822292	0.412565
HS71A	0.0754839	0.825925
HS71L	0.0463251	0.977697
HS74L	0.259402	0.253255
HS902	-1.12505	0.0188284
HS904	-1.44962	0.0317963
HS90A	-0.121789	0.572686
HS90B	0.417575	0.212977
HSC20	-0.778597	0.331206
HSDL1	-1.00576	0.131
HSDL2	-0.287356	0.310925
HSF1	0.206745	0.72049
HSP13	-0.0853476	0.931729
HSP72	-0.526638	0.19223
HSP74	-0.14411	0.605747
HSP76	0.337874	0.639228
HSP7C	0.00556391	0.986677
HSP7E	-0.490518	0.146569
HSPB1	0.0204216	0.954524
HTAI2	-0.936785	0.326696
HTR5B	0.146909	0.882724
HTRA2	-0.078011	0.810769
HTSF1	-0.423206	0.283751
HUWE1	-0.056271	0.673279
HXK1	-0.081307	0.776519
HXK2	-0.346917	0.136317
HYCCI	-0.471185	0.482112
HYEP	0.18332	0.578526
HYES	0.0815439	0.874625
HYOU1	-0.188374	0.433678
HYPK	-0.997937	0.139257
I20L2	-0.539803	0.492059
I2BP1	0.277372	0.618598
I2BP2	-1.28812	0.0543178
I2BPL	-0.155917	0.694391
IAH1	-0.250218	0.579596
IASPP	-0.0793309	0.767943
[truncated: 3,431 more rows]

## Sheet: 72-Hours
72-Hours
Protein	log2FC	adj.pvalue
44986	-0.0451553	0.915188
44987	0.745051	0.482175
45171	0.214174	0.508628
45175	0.541641	0.160631
45176	0.220125	0.492153
45177	0.115384	0.762528
45178	0.0555648	0.886252
45179	-0.0515163	0.909017
45180	0.0236109	0.962561
45184	0.0177411	0.973163
1433B	0.119792	0.836598
1433E	0.07208	0.890718
1433F	-0.0424341	0.948158
1433G	0.0189239	0.954337
1433S	0.133211	0.814645
1433T	0.296349	0.411562
1433Z	-0.339801	0.59042
2A5A	0.164612	0.802359
2A5D	0.0370366	0.928733
2A5E	-0.15146	0.787584
2A5G	0.188709	0.750958
2AAA	-0.0277655	0.925824
2ABA	-0.380049	0.285725
3BP1	-0.0179182	0.966034
3HIDH	0.230338	0.534536
3MG	0.0219239	0.975657
4ET	0.42672	0.719045
4F2	-0.109139	0.611971
5MP1	0.127336	0.851681
5MP2	0.330525	0.245225
5NT3A	0.317204	0.686846
5NTC	0.422715	0.191071
5NTD	-0.0384215	0.910594
6PGD	0.0662386	0.845863
6PGL	-0.0884347	0.846221
8ODP	-0.127699	0.805172
A16A1	0.0363067	0.942481
A16L1	0.678057	0.134058
A2MG	1.51354	0.155594
A4	0.406677	0.430571
AAAS	0.0631913	0.895677
AAAT	0.0397529	0.926791
AACS	-0.723861	0.443283
AAGAB	0.416844	0.338653
AAK1	0.943234	0.266884
AAKB2	-0.839968	0.6231
AAKG1	1.30307	0.116109
AAKG2	-1.10772	0.102955
AAMDC	-0.528637	0.585211
AAMP	-0.28748	0.623548
AAPK1	1.30053	0.0350795
AAR2	-0.0140131	0.983005
AASD1	-0.3212	0.478571
AATC	0.254622	0.387934
AATF	-0.345077	0.411562
AATM	0.445028	0.0524589
ABC3B	1.33708	0.492153
ABC3C	-1.34273	0.0169712
ABC3F	0.253643	0.774215
ABCB6	0.306851	0.759353
ABCB7	-0.222088	0.761671
ABCBA	0.189439	0.61048
ABCD1	0.489139	0.639616
ABCD3	0.297581	0.267286
ABCE1	-0.196537	0.403291
ABCF1	0.106875	0.763182
ABCF2	-0.179579	0.691155
ABCF3	-0.264097	0.406518
ABD12	0.269454	0.774215
ABHD3	-0.661512	0.299579
ABHDA	0.316752	0.502837
ABHDB	0.356625	0.463686
ABHEB	0.267967	0.456633
ABHGA	0.269012	0.459494
ABI1	-0.0342164	0.945868
ABI2	-0.513754	0.443836
ABLM1	-1.0476	0.14923
ABR	-0.157497	0.896461
ABRAL	0.333131	0.59042
ABRX2	-0.218573	0.679627
ABT1	-1.18541	0.0202304
ACACA	0.256158	0.336881
ACAD8	0.680991	0.455795
ACAD9	0.42146	0.033491
ACADM	0.0250874	0.942481
ACADS	0.421741	0.255381
ACADV	0.364695	0.148935
ACAP2	0.833312	0.0191655
ACATN	0.735572	0.194833
ACBD5	-0.493448	0.740639
ACBP	-0.208069	0.84301
ACD10	0.223996	0.59042
ACD11	1.67432	0.00964025
ACDSB	0.338851	0.265271
ACINU	-0.0731642	0.816432
ACL6A	-0.211726	0.524937
ACLY	0.131911	0.609306
ACO11	0.2786	0.719022
ACO13	0.183845	0.652187
ACOHC	0.181881	0.565469
ACON	0.574486	0.0113488
ACOT8	1.31157	0.0784828
ACOT9	0.491032	0.0104746
ACOX1	0.175901	0.534536
ACOX3	0.299627	0.662881
ACPH	0.13835	0.632615
ACSA	0.550232	0.0996008
ACSF2	0.252797	0.752163
ACSF3	0.494143	0.149832
ACSL1	-0.175874	0.870396
ACSL3	0.407483	0.11704
ACSL4	0.204077	0.39098
ACSL5	0.0559708	0.854812
ACTBL	-0.0328326	0.966034
ACTN1	0.0891713	0.801117
ACTN2	0.151135	0.742194
ACTN3	0.167558	0.909017
ACTN4	0.0642195	0.853352
ACTS	1.54055	0.708078
ACTY	0.14734	0.733396
ACTZ	-0.0191448	0.958269
ACY1	-0.0381894	0.947653
ACYP1	-0.0531852	0.90019
ACYP2	0.208244	0.788015
ADA	0.740202	0.135833
ADA10	-0.246981	0.492056
ADA15	0.0727435	0.940983
ADA17	-0.0750086	0.924781
ADAM9	-0.181036	0.614779
ADAS	0.253182	0.318171
ADAT2	-0.335858	0.2629
ADDA	-0.372936	0.519524
ADDG	-0.357712	0.255386
ADGB	-0.166753	0.818228
ADHX	0.215286	0.373459
ADIRF	-0.171121	0.895677
ADK	0.163506	0.695628
ADML	-0.0208568	0.985368
ADNP	-0.541241	0.0953991
ADPGK	0.436523	0.456893
ADPPT	-0.05696	0.954495
ADPRS	0.351799	0.293497
ADRM1	-0.518897	0.173277
ADRO	0.14143	0.729153
ADSSP	-0.109895	0.908746
ADT1	0.179716	0.811045
ADT2	0.18778	0.545071
ADT3	-0.0177355	0.972348
ADX	-0.442426	0.734894
AEDO	0.568308	0.426155
AFAD	0.172877	0.700414
AFG2A	-0.0201841	0.954337
AFG2B	-0.137594	0.800159
AFG32	0.360724	0.0888731
AFTIN	-0.172958	0.879214
AGAL	-1.50108	0.00525621
AGAP1	1.21198	0.0267037
AGAP2	0.329419	0.788757
AGAP3	0.468234	0.375056
AGFG1	-0.148341	0.721785
AGK	0.0952377	0.817529
AGM1	0.451932	0.269022
AGO1	-0.065256	0.954337
AGO2	0.364141	0.286002
AGO3	0.732328	0.122308
AGRE5	-0.259606	0.393286
AGRIN	0.996336	0.0152639
AGRV1	0.637905	0.334276
AHNK	-0.371183	0.184469
AHNK2	-1.34379	0.00207906
AHR	0.585885	NA
AHSA1	0.138486	0.63834
AIDA	0.252685	0.722468
AIF1L	-0.139803	0.904996
AIFM1	0.122672	0.613583
AIMP1	0.194651	0.568695
AIMP2	-0.159655	0.647924
AIP	0.214709	0.429116
AJUBA	-0.299066	0.850838
AK17A	0.381668	0.559028
AK1A1	0.555093	0.0795881
AKA12	-0.645952	0.0460271
AKAP1	-1.43536	0.22476
AKAP2	-1.04984	0.425655
AKAP8	-0.0431375	0.928576
AKAP9	-1.05399	0.550512
AKP13	-0.154375	0.877605
AKP8L	0.41632	0.0744418
AKT1	0.38654	0.248777
AKTS1	-1.33545	0.114453
AL1A1	0.373238	0.217831
AL1A3	0.0597281	0.860568
AL1B1	0.206395	0.601717
AL3A2	0.241466	0.318516
AL4A1	-0.0325762	0.92979
AL7A1	0.233423	0.371616
AL9A1	0.128494	0.639616
ALAT2	-0.39409	0.522575
ALBU	2.43853	0.0037375
ALDH2	0.0476163	0.890937
ALDOA	0.00248062	0.99704
ALDOC	0.430723	0.200931
ALDR	0.46254	0.298421
ALG1	0.238441	0.832113
ALG13	-0.501838	0.719813
ALG2	0.402577	0.34324
ALG5	0.504113	0.336466
ALG6	1.24483	0.0475453
ALG9	0.782215	0.144275
ALKB4	-0.5389	0.428432
ALKB5	0.126515	0.755503
ALR	0.859132	0.328909
AMFR	-0.482232	0.571346
AMPB	0.142142	0.636307
AMPD2	-0.00471472	0.988444
AMPD3	0.262143	0.614704
AMPL	0.255718	0.309249
AMRP	-0.173428	0.729485
AMZ2	0.562888	0.388785
AN32A	0.418262	0.455397
AN32B	0.365692	0.659575
AN32E	-0.162664	0.766187
ANAG	0.204852	0.607656
ANC2	-0.784102	0.552974
ANCHR	-0.267638	0.827828
ANFY1	-0.406057	0.319108
ANGL4	-0.267229	0.532648
ANK3	0.407641	0.580402
ANKH1	-0.910531	0.0475453
ANKL2	-0.0615683	0.9791
ANKY2	-1.23218	0.213641
ANKZ1	-0.0530692	0.951786
ANLN	1.78738	0.00319389
ANM1	-0.280419	0.281671
ANM3	-0.313582	0.598342
ANM5	-0.0800199	0.880115
ANO6	0.107387	0.914834
ANR10	-0.213215	0.686846
ANR17	-0.271497	0.82126
ANR28	-0.450987	0.561538
ANR40	-0.136648	0.932433
ANS1A	0.0454377	0.954337
ANT3	0.318843	0.712432
ANX10	-0.150899	0.948158
ANX11	0.10019	0.771725
ANXA1	-0.175502	0.610631
ANXA2	-0.106652	0.903288
ANXA3	0.0910113	0.787333
ANXA4	0.202259	0.497446
ANXA5	0.293484	0.447275
ANXA6	0.158769	0.360195
ANXA7	0.259277	0.357802
AOFA	0.770166	0.139601
AOFB	0.318923	0.0683691
AP1B1	0.287438	0.473272
AP1G1	0.270356	0.247177
AP1G2	-2.4195	NA
AP1M1	0.61331	0.218716
AP1M2	1.04889	0.00835429
AP1S1	-0.214754	0.602478
AP1S3	1.06599	0.317744
AP2A1	0.133187	0.599997
AP2A2	0.43939	0.174102
AP2B1	0.220614	0.531676
AP2C	-0.0446781	0.84354
AP2M1	0.272638	0.263787
AP2S1	1.21142	0.285725
AP3B1	0.0620503	0.871763
AP3D1	0.110408	0.755503
AP3M1	0.10055	0.777674
AP3M2	-0.731491	0.430571
AP3S1	-0.193745	0.78535
AP4A	0.581348	0.203297
APAF	-0.428026	0.624552
APC1	-0.834986	0.452496
APC10	0.160815	0.879566
APC4	-1.04422	0.1941
APC5	0.369034	0.670564
APC7	-0.223385	0.78535
APEX1	0.216637	0.518879
API5	-0.0895859	0.829412
APLP2	-0.349507	0.620146
APMAP	0.374129	0.174102
APOL2	0.479533	0.560069
APT	0.0459072	0.943413
APTX	-0.77504	0.428336
AQR	-0.183506	0.60892
AR2BP	0.375119	0.69961
AR6P1	0.134514	0.786001
AR6P4	-0.341147	0.327011
ARAF	0.0507091	0.962315
ARAP1	-0.262408	0.797325
ARBK1	0.182992	0.890718
ARC1A	0.267538	0.857786
ARC1B	0.189001	0.540754
ARCH	-0.0827603	0.926392
AREG	-0.793201	0.342056
ARF4	0.409824	0.174938
ARF5	0.176731	0.632701
ARF6	0.354535	0.409866
ARFG1	-0.0261798	0.9791
ARFG2	-0.905929	0.00144148
ARFG3	0.62122	0.355544
ARFP1	0.122234	0.68979
ARFP2	0.484818	0.17672
ARFRP	0.32109	0.65963
ARGAL	0.330824	0.621877
ARGI2	0.046852	0.9791
ARH	-0.0311551	0.979391
ARHG1	-0.37623	0.194059
ARHG2	-0.366438	0.466321
ARHG5	-0.0868809	0.423098
ARHG7	-0.219637	0.419926
ARHGA	-0.301521	0.730384
ARHGB	0.704624	0.405256
ARHGC	-0.678207	0.438653
ARHGG	0.191154	0.712185
ARHGI	1.03089	0.565602
ARI1	-0.213032	0.595322
ARI1A	-0.269119	0.485467
ARI1B	0.0907702	0.917992
ARI2	-0.157639	0.761722
ARI3A	0.246675	0.927467
ARI4B	-0.638097	0.622871
ARID2	-0.194666	0.82993
ARK2N	-0.591795	0.509817
ARK72	0.582198	0.12287
ARL1	0.447998	0.478529
ARL2	-0.00497963	0.994733
ARL3	-0.293999	0.465503
ARL8A	0.332024	0.476084
ARL8B	0.266414	0.633592
ARLY	0.315232	0.533206
ARM10	0.556884	0.196268
ARMC1	0.000921691	0.998426
ARMC6	-1.07087	0.122308
ARMC8	0.738701	0.247724
ARMD3	0.199745	0.806042
ARMT1	-0.208504	0.717665
ARMX3	-0.313995	0.377197
ARNT	-0.985652	0.0393597
AROS	-0.733402	0.247461
ARP10	0.233581	0.880248
ARP19	1.47468	0.312616
ARP2	0.161227	0.59635
ARP3	-0.00932332	0.9791
ARP5	-1.52483	0.10064
ARP5L	-0.33689	0.575082
ARPC2	0.107241	0.722468
ARPC3	-0.196377	0.5239
ARPC4	0.0281999	0.948158
ARPC5	0.215835	0.634015
ARPIN	0.0914379	0.90019
ARRB1	0.587005	0.584754
ARRB2	0.0693191	0.910594
ARVC	0.721194	0.526322
ASAH1	0.344634	0.419926
ASAP1	-0.754829	0.509817
ASCC1	-0.580165	0.679627
ASCC2	0.0797874	0.942481
ASCC3	0.0100868	0.986377
ASF1A	-0.316367	0.775537
ASF1B	-1.8985	0.0348792
ASGL1	0.150727	0.634774
ASH2L	0.206121	0.734894
ASHWN	-0.0173424	0.985812
ASM3B	0.387408	0.465503
ASML	-0.27142	0.413841
ASNS	-0.208751	0.590613
ASPC1	-0.212705	0.643637
ASPH	0.164065	0.555058
ASSY	0.265691	0.559648
ASURF	0.25528	0.842384
AT11A	0.381162	0.811045
AT131	0.585675	0.0530181
AT1A1	0.423735	0.148579
AT1A2	-0.284386	0.84643
AT1A3	0.33606	0.821128
AT1B1	0.428043	0.190638
AT1B3	0.301901	0.252211
AT2A2	0.385163	0.190638
AT2A3	1.06405	0.243775
AT2B1	0.318771	0.298141
AT2B3	0.203189	0.572328
AT2B4	0.709599	0.0394106
AT2C1	0.300913	0.342729
AT2L2	1.26337	0.102775
AT5F1	0.0850339	0.868481
AT8B1	0.750062	NA
ATAD1	0.237362	0.494535
ATAD2	-0.645245	0.134058
ATAT	-0.298322	NA
ATD3A	-0.0516235	0.91392
ATD3B	-0.269622	0.466733
ATE1	-0.140491	0.731597
ATF1	-0.695373	0.378088
ATG12	-0.148975	0.942052
ATG3	-0.0997481	0.815878
ATG4B	0.319076	0.314253
ATG5	0.0971037	0.847692
ATG7	0.1551	0.828568
ATG9A	-0.171658	0.811468
ATGA1	0.57449	0.445033
ATLA2	-0.265356	0.6163
ATLA3	0.525598	0.144275
ATN1	-0.500569	0.740284
ATOX1	-0.261886	0.708879
ATP4A	-0.0305393	0.961505
ATP5H	0.299983	0.288185
ATP5I	0.843607	0.0403734
ATP5J	0.0695699	0.948158
ATP5L	0.140231	0.842498
ATP5S	0.396347	0.289027
ATP6	0.552253	0.0796639
ATP68	1.03639	0.109217
ATP9A	-0.464632	0.491439
ATPA	0.13188	0.793139
ATPB	0.385449	0.086695
ATPD	0.04164	0.931655
ATPF1	-0.188308	0.86734
ATPF2	0.433335	0.675249
ATPG	0.192124	0.6761
ATPK	0.315943	0.328909
ATPMK	0.446401	0.191813
ATPO	0.176303	0.509817
ATRAP	-0.0869496	0.86734
ATRIP	-0.282825	0.642514
ATRN	-0.434077	0.818228
ATRX	-2.03262	0.00252943
ATX10	-0.404535	0.311783
ATX2	-0.529439	0.224059
ATX2L	-0.625171	0.086273
ATX3	0.14521	0.895677
AUHM	-0.211077	0.667982
AUP1	0.431308	0.585831
AURKB	2.53511	5.61563e-06
AVL9	-0.0495047	0.940983
B2CL1	0.525118	0.793713
B2L13	-0.121576	0.873794
B2MG	0.159235	0.804977
B3A2	-1.22957	0.33996
B3GA3	1.0898	0.106772
BABA1	-0.246817	0.769551
BABA2	-0.575197	0.224059
BACH	0.11616	0.687551
BAD	-0.156808	0.820432
BAF	0.580967	0.463686
BAG1	0.574288	0.66983
BAG2	-0.0886763	0.810482
BAG3	-0.185966	0.811898
BAG4	-1.84087	0.086273
BAG5	0.32151	0.211812
BAG6	-0.230158	0.375436
BAIP2	-0.143238	0.575082
BAP18	-0.0676862	0.936264
BAP29	0.772503	0.271601
BAP31	0.548489	0.2913
BASI	0.185851	0.573764
BAX	-0.291474	0.44006
BAZ1A	-0.0570769	0.971526
BAZ1B	-0.540719	0.0201731
BAZ2A	-0.209763	0.748266
BCAM	0.00478648	0.990797
BCAR1	0.0411831	0.974516
BCAR3	0.0587846	0.954337
BCAS3	-0.618851	0.202651
BCAT2	0.245408	0.561417
BCCIP	0.11525	0.721785
BCKD	0.413085	0.440894
BCL7C	-0.0113045	0.985116
BCLF1	-0.205358	0.531046
BCS1	0.0098336	0.990696
BD1L1	-0.667516	0.524937
BDH	0.121252	0.769551
BECN1	-1.27155	0.302301
BET1	0.366235	0.522575
BGAL	0.43444	0.0509529
BGLR	1.58096	0.00273006
BI2L1	0.45981	0.28972
BICD2	-0.301498	0.787689
BID	-0.641019	0.32526
BIEA	-0.00468172	0.990696
BIG1	0.496991	0.596448
BIG2	-0.17742	0.850838
BIN1	-0.127746	0.862351
BIN3	0.306555	0.850838
BIP	-0.108826	0.820404
BIRC6	-1.40062	0.00299851
BL1S3	-0.331086	0.665507
BL1S4	0.318064	0.811045
BLMH	0.137284	0.728428
BLT3A	-2.09688	0.117743
BLVRB	0.684303	0.0430537
BMS1	-0.834751	1.33126e-06
BOLA1	-0.366254	0.509817
BOLA2	-0.0760895	0.888034
BOP1	-0.495265	0.0460271
BOREA	2.96958	1.33126e-06
BORG4	-0.599369	0.0271552
BPHL	1.94623	0.0871095
BPNT1	0.0282499	0.942052
BPTF	-0.500651	0.475807
BRAP	0.358012	0.766921
BRAT1	-0.193138	0.811898
BRCC3	0.537421	0.353702
BRD2	0.464044	0.319108
BRD4	-0.195001	0.895123
BRD7	0.194416	0.83808
BRD8	0.954328	0.292009
BRE1A	-0.165434	0.722468
BRE1B	-0.422166	0.206014
BRI3B	0.341635	0.171218
BRMS1	-0.433704	0.687709
BROX	0.229405	0.667683
BRPF3	0.842472	0.740207
BRWD3	0.369842	NA
BRX1	-0.316303	0.64639
BST2	-0.415388	0.565469
BT3L4	1.20989	0.0120883
BTAF1	-0.0386202	0.942481
BTBD2	-0.516869	0.588261
BTF3	-0.409806	0.199272
BUB3	0.0353782	0.940983
BUD13	-0.977732	0.138752
BUD23	-1.33712	0.0025363
BUD31	-0.409876	0.247177
BYST	-0.000954679	0.998125
C170B	2.16477	0.0404555
C19L1	-0.00371064	0.994473
C19L2	0.786182	0.353702
C1QBP	0.312206	0.524505
C1TC	-0.0335972	0.910991
C1TM	-0.105619	0.673045
C2CD5	-1.40929	0.0888258
C2D1A	-0.145714	0.788974
C560	0.715082	0.0123149
CAAP1	0.323019	0.55491
CAB39	-0.381891	0.530487
CAB45	-0.0969161	0.872999
CACL1	-1.45836	0.0406599
CACP	1.4303	0.284189
CADH1	-0.0975293	0.788694
CADH3	0.10103	0.90486
CADM4	0.0862288	0.927467
CAF17	-0.0760264	0.913686
CAF1A	-0.309665	0.761074
CAF1B	-0.242818	0.748266
CAH13	-0.265496	0.436098
CAH2	0.458562	0.250066
CAH9	0.393066	0.510856
CALD1	-0.86361	0.0141603
CALM1	0.171365	0.844317
CALR	0.438976	0.0492947
CALU	0.718055	0.0559302
CALX	0.397437	0.158096
CAMP1	-0.440221	0.64264
CAMP2	0.171295	NA
CAMP3	0.168447	0.79462
CAN1	0.25026	0.293546
CAN2	0.215198	0.398699
CAN5	0.575513	0.520209
CANB1	-0.0757757	0.901037
CAND1	0.30167	0.219488
CANT1	0.332834	0.866539
CAP1	0.157843	0.567057
CAPAM	0.682586	0.307839
CAPG	0.178876	0.617656
CAPR1	-0.623211	0.0362677
CAPZB	0.347885	0.2913
CAR19	0.413973	NA
CARF	-0.457538	0.488925
CARL1	0.490678	0.34324
CARL2	-0.123316	0.901037
CARM1	0.0742293	0.902966
CARME	-0.384127	0.668464
CASP	0.35757	0.551775
CASP3	0.470016	0.700595
CASP6	0.0846767	0.88631
CASP7	-0.394213	0.565602
CASP8	0.353969	0.545872
CATA	0.189991	0.459826
CATB	0.622409	0.0454008
CATC	0.115482	0.797325
CATD	-0.48981	0.0300409
CATH	0.920807	0.148935
CATL1	0.197726	0.801486
CATZ	-0.529216	0.350589
CAV1	0.602062	0.148579
CAV2	0.673409	0.101026
CAVN1	-0.0507657	0.895677
CAVN3	0.578551	0.405815
CAZA1	0.182311	0.49651
CAZA2	0.156749	0.566547
CB069	-0.290962	0.568695
CB076	-0.326575	NA
CBAR1	0.16976	0.766187
CBL	-0.195776	0.717665
CBLB	0.361045	0.717665
CBP	-1.60387	0.333447
CBPD	-1.26663	0.0041751
CBR3	0.576541	NA
CBR4	0.427079	0.142912
CBX1	0.397613	0.353702
CBX3	0.0520335	0.902966
CBX4	-0.649922	0.115863
CBX5	0.089304	0.860314
CBX8	0.0856106	0.863701
CC124	-0.615218	0.282925
CC127	0.270229	0.895677
CC137	-1.16378	0.0400433
CC186	1.1922	0.455397
CC50A	0.0183779	0.987808
CC71L	-0.113488	0.928576
CC90B	-0.0606819	0.965679
CCAR1	0.144099	0.561538
CCAR2	0.0523892	0.895677
CCD12	0.520492	0.370988
CCD22	-0.045009	0.95317
CCD25	0.750089	0.0969176
CCD43	0.574996	0.318049
CCD47	0.188537	0.483525
CCD50	0.380632	0.742608
CCD86	-1.03042	0.0169842
CCD93	0.653111	0.584754
CCD97	-0.0923734	0.92979
CCDB1	0.529617	0.439172
CCDC6	0.302965	0.317744
CCDC9	-0.0733358	0.923742
CCHL	0.196972	0.532919
CCN1	2.30286	0.000702276
CCNB1	1.7186	0.0141603
CCNC	0.758177	0.661631
CCND1	0.209712	0.880248
CCNH	-0.647281	0.231016
CCNK	-0.6805	0.411562
CCNL1	1.00175	0.238469
CCNT1	0.269949	0.504122
CCNY	0.242964	0.781449
CCS	0.199072	0.788025
CD109	-1.0412	0.000382287
CD11B	-0.0389986	0.92979
CD123	-0.919842	0.399384
CD151	1.18432	0.174024
CD166	0.117799	0.790906
CD276	-0.0272281	0.942481
CD2AP	-0.228556	0.442741
CD2B2	0.12162	0.78535
CD37L	0.366386	0.761074
CD44	-0.0952536	0.814645
CD47	0.858029	0.353456
CD59	0.269608	0.553827
CD63	1.01561	0.00160156
CD81	0.601477	0.0677714
CD9	-0.23632	0.810947
CDC16	-1.81341	0.015075
CDC23	-0.494108	0.370988
CDC27	-0.932487	0.231016
CDC37	-0.366177	0.20096
CDC42	-0.0223512	0.96889
CDC5L	0.024562	0.921891
CDC73	-0.678993	0.0723836
CDCA5	0.725781	0.411842
CDCP1	0.130448	0.683541
CDD	0.0315323	0.940522
CDIPT	0.346321	0.618086
CDK1	-0.0464287	0.921891
CDK12	-0.203772	0.814645
CDK13	-0.775891	0.190697
CDK16	-0.246109	0.86734
CDK2	0.0245994	0.945704
CDK5	-0.781836	0.361711
CDK6	-0.824826	0.217831
CDK7	0.11517	0.818228
CDK9	0.1802	0.545099
CDKAL	-0.909001	0.234532
CDN1A	1.96371	0.35879
CDN1B	-1.34001	0.0189032
CDN1C	-1.16402	0.077831
CDS2	0.425842	0.132003
CDV3	0.615181	0.398563
CDYL	0.880738	0.372342
CE022	-1.07924	0.177189
CE024	-1.06938	0.0361794
CE170	-1.66862	0.063863
CEBPB	-0.736033	0.319855
CEBPZ	-0.430746	0.284189
CEGT	0.386312	0.669968
CELF1	0.226152	0.497446
CENPB	0.314768	0.771725
CENPC	0.416128	0.627066
CENPV	-0.36317	0.57879
CEP41	-0.597595	0.537391
CEPT1	0.0445916	0.960162
CERS2	0.959321	0.103046
CERT	0.341727	0.373577
CETN2	-0.663692	0.268528
CF298	-0.23099	0.818228
CFA20	0.0744222	0.883273
CFA36	-1.11517	0.502366
CFDP1	-0.382413	0.59042
CG050	-0.8336	0.169021
CGBP1	-0.550793	0.492747
CGL	0.112717	0.730138
CH033	-0.114408	0.868753
CH082	-0.0812911	0.84643
CH10	-0.0638594	0.954337
CH60	-0.0252949	0.94673
CHAP1	-0.102691	0.850838
CHCH1	0.248067	0.665868
CHCH2	-0.277428	0.566547
CHD1	-1.04273	0.203428
CHD1L	-0.151366	0.818228
CHD2	-0.308131	0.613583
CHD3	-1.03686	0.129199
CHD4	-0.0265303	0.933724
CHD5	-0.245128	0.755503
CHDH	-0.494179	0.546631
CHERP	-0.261242	0.625693
CHID1	0.679072	0.452341
CHIP	-0.358594	0.548506
CHK2	-0.0691863	0.945704
CHKB	0.677378	0.56403
CHM1A	0.051257	0.941822
CHM1B	0.0502534	0.92452
CHM2A	-0.29944	0.806042
CHM2B	0.0116011	0.987617
CHM4A	-0.589679	0.184469
CHM4B	0.351832	0.32841
CHMP3	-0.140512	0.806886
CHMP5	-0.185065	0.762153
CHMP6	0.200408	0.571346
CHMP7	0.426905	0.61113
CHP1	-0.336545	0.535741
CHRC1	-0.28572	0.492229
CHRD1	-0.0133838	0.970626
CHSP1	0.322045	0.634015
CHSS2	0.48524	0.17672
CHTOP	-0.520353	0.139601
CHUR	0.102551	0.948158
CI114	-0.833223	0.158414
CIA2A	0.182589	0.853352
CIA30	-0.573875	0.582924
CIAO1	-0.141328	0.790895
CIB1	-0.170793	0.643227
CING	0.776834	0.0567141
CIP4	0.163395	0.575082
CIRBP	-1.09483	0.00284409
CISD1	0.0763405	0.886413
CISD2	0.304593	0.353702
CISY	0.348488	0.122308
CK054	0.352456	0.202651
CK068	0.17104	0.662279
CK098	-0.464378	0.164381
CK5P1	-1.29523	0.0888731
CK5P3	0.187059	0.619397
CKAP2	1.9207	0.223653
CKAP4	0.305095	0.321038
CKAP5	0.669992	0.00649203
CKLF4	0.14299	NA
CKS1	0.491628	0.708624
CKS2	1.11519	0.365341
CLAP1	-0.180024	0.807911
CLAP2	-0.50228	0.761822
CLCA	1.37846	0.0293721
CLCB	-0.193562	0.828664
CLCN7	0.0598661	0.951786
CLD3	0.395234	0.505222
CLD4	0.419865	0.708078
CLD7	-0.202193	0.667356
CLDN1	0.0996457	0.926392
CLH1	0.182743	0.4933
CLH2	1.07393	0.0474024
CLIC1	0.205189	0.500371
CLIC3	-1.01641	0.314466
CLIC4	0.369546	0.148935
CLIP1	0.742762	0.124114
CLIP2	0.29722	0.731597
CLK1	3.16727	6.74041e-05
CLK3	0.589084	0.464573
CLMN	0.257301	0.455397
CLN5	0.857532	0.581258
CLP1	-0.116842	0.888897
CLP1L	-0.0524389	0.963473
CLPB	-0.399444	0.282925
CLPP	0.265352	0.355544
CLPT1	-0.832974	0.291371
CLPX	-2.09915	0.000146517
CLU	-1.312	8.01349e-06
CLUS	1.61364	0.000869634
CLYBL	0.644799	0.124854
CMBL	0.339907	0.634774
CMIP	-0.164286	0.90019
CMPK2	0.759929	0.137436
CMS1	-0.106169	0.898492
CMTD1	-0.453542	0.522444
CMTR1	-0.0336161	0.951817
CMTR2	-0.174759	NA
CN37	0.157135	0.494535
CNBP	-0.722683	0.0888731
CND1	-1.15183	0.0673752
CND2	-1.29911	0.00687521
CND3	-1.16777	0.0408002
CNDD3	-0.569945	0.446462
CNDP2	0.107674	0.740207
CNN2	-0.105208	0.850838
CNN3	0.339214	0.286002
CNNM2	0.697253	0.349004
CNNM3	-0.579989	0.409296
CNNM4	0.801958	0.331116
CNO10	0.262461	0.73424
CNO11	-0.0802353	0.939666
CNO6L	-0.939071	0.299149
CNOT1	-0.0143164	0.951936
CNOT2	-0.376567	0.552974
CNOT3	-0.155395	0.690254
CNOT4	-0.00692815	0.987808
CNOT7	0.556146	0.466934
CNOT9	0.120037	0.749702
CNPY2	0.677226	0.0444252
CNPY3	0.133058	0.799959
CO1A1	0.205744	0.891586
CO3	3.98106	0.00418313
CO6A1	0.331183	0.31968
COA3	-0.481284	0.353456
COA6	0.218594	0.465503
COA7	-0.820204	0.628078
COAC	1.13396	0.509594
COASY	-0.0955326	0.794542
COCA1	-1.33327	0.282925
COF1	-0.253794	0.694441
COF2	-0.16326	0.806042
COG1	0.706904	0.0225164
COG2	0.856592	0.0493299
COG3	1.11931	0.0189032
COG4	0.65148	0.0474024
COG5	0.519901	0.492229
COG6	0.386128	0.602242
COG7	-0.10532	0.871616
COG8	0.673246	0.394526
COIA1	1.21405	0.00132231
COIL	-0.224266	0.633592
COMD1	0.222631	0.857066
COMD3	-1.12132	0.344571
COMD4	-0.179803	0.854812
COMD5	-0.665684	0.349498
COMD6	-0.598797	0.309249
COMD9	-0.319186	0.748266
COMDA	0.187952	0.760832
COMT	0.232039	0.620146
COPA	0.227195	0.370618
COPB	0.192418	0.48628
COPB2	0.208128	0.289356
COPD	0.106931	0.774592
COPE	-0.393055	0.170508
COPG1	0.211338	0.40837
COPG2	0.326035	0.247177
COPZ1	-0.531107	0.184469
COQ3	0.0725351	0.884913
COQ5	0.476918	0.610631
COQ6	0.563772	0.13028
COQ7	0.774103	0.265184
COQ8A	0.0232961	0.958969
COQ8B	0.110786	0.930408
COQ9	1.28546	0.0626038
COR1B	0.142475	0.675548
COR1C	-0.00782954	0.985928
COR2A	0.407036	0.585039
COTL1	-0.163308	0.821751
COX1	1.25052	0.217831
COX15	-0.119359	0.828664
COX2	0.0633446	0.908662
COX20	0.0269234	0.963168
COX41	0.107837	0.86734
COX5A	-0.417191	0.277282
COX5B	0.0111904	0.988217
COX6C	-1.55798	0.0206551
COX7C	-0.143215	0.853387
COX7R	-0.468774	0.396341
COXM2	-0.428272	0.484955
CP20A	-0.0802846	0.960813
CP2S1	1.0775	0.000610233
CP4FB	0.725517	0.037478
CP51A	-0.458921	0.0607114
CPIN1	-0.495399	0.0680316
CPNE1	0.303304	0.638851
CPNE2	0.364476	0.33916
CPNE3	0.160147	0.492229
CPNE7	0.0316245	0.943413
CPNS1	0.0367628	0.931593
CPPED	-0.0521946	0.956879
CPSF1	0.305286	0.125894
CPSF2	0.0485076	0.899554
CPSF3	0.214979	0.575999
CPSF4	-0.189827	0.756316
CPSF5	0.101331	0.754072
CPSF6	0.0709898	0.873267
CPSF7	0.087696	0.86734
CPSM	0.672214	0.0274208
CPT1A	0.0992582	0.61847
CPT2	0.518521	0.105205
CPVL	0.450257	0.285178
CRBG1	-0.734617	0.692741
CRBN	0.164753	0.904073
CRCM	-0.255699	0.71308
CREB1	0.439486	0.203475
CREL1	1.49344	0.189982
CREL2	0.313696	0.768682
CRIP1	-0.210533	0.954337
CRIP2	-0.0779303	0.873339
CRK	0.246006	0.446681
CRKL	0.136554	0.681708
CRLF3	0.11054	0.711608
CRNL1	-0.630043	0.036885
CROCC	-0.701901	0.557731
CRTAP	0.326126	0.458355
CRYL1	0.884705	0.0296279
CRYM	-0.0453937	0.951786
CS047	-0.507115	0.537362
CSCL2	0.798404	0.537391
CSDE1	-0.119838	0.683209
CSK	-0.0247648	0.951786
CSK21	1.66258	0.175912
CSK22	-0.0328485	0.940963
CSK2B	0.205727	0.585039
CSKP	0.185425	0.761074
CSN1	0.0749922	0.849655
CSN2	0.116674	0.662511
CSN3	0.361573	0.261544
CSN4	0.0645236	0.853352
CSN5	0.307426	0.526745
CSN6	0.266865	0.476061
CSN7A	0.0994319	0.836192
CSN7B	0.395846	0.261499
CSN8	0.0459126	0.905713
CSPG2	-0.686178	0.367213
CSRP1	0.097483	0.814645
CSRP2	0.190048	0.663624
CSTF1	0.211583	0.537391
CSTF2	-0.33969	0.49519
CSTF3	-0.0301862	0.936308
CSTFT	0.348081	0.538634
CSTN1	0.160744	0.915188
CSTOS	-1.26951	0.0134752
CT2NL	-0.0183994	0.988217
CTBL1	-0.0708064	0.92979
CTBP1	0.254277	0.468363
CTBP2	0.182336	0.466403
CTCF	-0.00616641	0.988661
CTDP1	0.126228	0.768565
CTF18	-0.261226	0.597313
CTL1	0.186009	0.766187
CTL2	0.0509002	0.942481
CTNA1	-0.0114383	0.972049
CTNA2	-0.0974069	0.83808
CTNB1	0.166851	0.618984
CTND1	0.0160461	0.966034
CTR1	-1.1938	0.000784631
CTR9	-0.207105	0.774215
CTSL2	-1.36595	0.12155
CTU1	0.0473539	0.958969
CTU2	0.0356709	0.958969
CUL1	0.15911	0.621965
CUL2	0.383769	0.0375888
CUL3	0.153888	0.56975
CUL4A	-0.234159	0.578391
CUL4B	-0.0950034	0.857786
CUL5	0.442613	0.298141
CUTA	-0.893359	0.124114
CUTC	-0.0125291	0.977008
CWC15	-0.123926	0.808455
CWC22	0.252375	0.579294
CWC27	-0.292951	0.668464
CX038	-0.208928	0.78764
CX6B1	0.32501	0.446681
CX7A2	-0.413602	0.539856
CXAR	0.26841	0.61113
CXXC1	0.440143	0.705182
CY1	0.359344	0.20797
CYB5	0.203948	0.846171
CYB5B	0.890075	0.150275
CYBC1	0.873337	0.446862
CYBP	0.0151976	0.968742
CYBR1	0.88437	0.298141
CYC	0.235921	0.601717
CYFP1	0.228107	0.33509
CYFP2	0.127037	0.908188
CYRIB	0.200981	0.641808
CYTB	0.213861	0.518388
CYTC	0.797653	0.223112
CYTM	1.52154	0.142616
CZIB	0.21696	0.502647
D19L1	0.415362	0.39222
D2HDH	0.493907	0.706853
D39U1	0.821893	0.490063
DAA10	0.254215	0.61113
DAAF5	-0.739227	0.0221595
DAB2P	-0.861908	0.565469
DAD1	0.56482	0.309249
DAF	-0.117486	0.914233
DAG1	-0.246964	0.75275
DAXX	-0.00983806	0.988217
DAZP1	0.129185	0.761074
DBLOH	0.156308	0.811898
DBNL	-0.352207	0.375436
DBR1	0.162417	0.796792
DC1I2	0.199124	0.615131
DC1L1	0.120649	0.762153
DC1L2	0.39766	0.245081
DCA11	0.495282	0.437106
DCA13	-0.575324	0.0252276
DCA16	-0.137107	0.914834
DCAF1	-0.372281	0.16763
DCAF7	-0.126239	0.65743
DCAF8	-0.360373	0.198352
DCAKD	0.807486	0.43067
DCBD2	-1.58185	0.00105399
DCC1	-0.406324	0.620146
DCK	0.0551366	0.922451
DCMC	-0.650088	0.618984
DCNL1	0.13583	0.83101
DCNL3	-0.582968	0.610631
DCNL5	-0.0615263	0.94597
DCP1A	-0.353751	0.465253
DCP1B	-0.150893	NA
DCP2	1.88844	0.270819
DCPS	0.20426	0.705845
DCTD	-0.432404	0.408694
DCTN1	0.108183	0.611719
DCTN2	-0.114736	0.679893
DCTN3	0.203946	0.83808
DCTN4	-0.0986019	0.843296
DCTN5	0.54446	0.459998
DCTN6	0.528434	0.378088
DCTP1	-0.593415	0.154325
DCUP	-0.108114	0.784842
DCXR	0.282012	0.421506
DD19A	-0.545353	0.294221
DD19B	0.382798	0.568555
DDA1	-0.589378	0.526322
DDAH1	0.38359	0.504761
DDAH2	0.117839	0.83808
DDB1	0.103865	0.582924
DDB2	0.885134	0.0212313
DDHD1	-0.836023	0.560519
DDI2	-0.0998497	0.828418
DDR1	0.0450357	0.963008
DDRGK	0.0682532	0.898492
DDX1	0.306914	0.262443
DDX10	-0.826418	0.124313
DDX17	0.118685	0.717373
DDX18	-0.654442	0.0128147
DDX20	-0.25514	0.648756
DDX21	-0.298127	0.217297
DDX23	0.140614	0.477541
DDX24	-0.250173	0.422794
DDX27	-0.583015	0.00643138
DDX28	-0.0464618	0.981649
DDX31	-0.526646	0.445685
DDX3X	-0.463776	0.137471
DDX3Y	-0.89759	0.282925
DDX41	-0.0597232	0.902966
DDX42	-0.0465923	0.883001
DDX46	-0.0771473	0.750958
DDX47	-0.124753	0.665545
DDX49	-0.51235	0.515861
DDX5	-0.0479818	0.898765
DDX50	0.196678	0.787584
DDX51	-0.567148	0.134629
DDX52	-0.256861	0.290589
DDX54	-0.377106	0.142168
DDX55	-0.139199	0.873267
DDX56	-1.4505	0.00120296
DDX6	-0.114979	0.696218
DDX60	0.663361	0.00577657
DDX6L	0.527272	0.560069
DECR	0.422759	0.036919
DECR2	1.18897	0.169021
DEFI6	0.366311	0.5808
DEFM	0.110608	0.882691
DEK	0.181308	0.582924
DEN1A	-0.234922	NA
DENR	0.117885	0.811045
DEOC	0.0611497	0.914233
DERL1	0.103297	0.908491
DERPC	-0.331289	0.625436
DESP	0.369404	0.0293721
DEST	-0.18679	0.711608
DFFA	0.823915	0.0136132
DFFB	1.30616	0.00345633
DGAT1	0.622969	0.203647
DGKA	0.0957167	0.888349
DGLB	0.546092	0.638876
DGUOK	0.27844	0.35879
DHB11	-0.061962	0.921891
DHB12	0.31998	0.206014
DHB4	0.304833	0.293573
DHB7	0.652094	0.27162
DHB8	0.270516	0.317138
DHC24	1.21428	0.0172684
DHCR7	0.653392	0.0443687
DHE3	0.351157	0.314181
DHPR	0.29661	0.299132
DHRS1	0.200655	0.762153
DHRS2	2.36331	0.00323778
DHRS3	-0.00847478	0.993562
DHRS4	0.0878511	0.952081
DHRS6	0.613418	0.188089
DHRS7	0.910308	0.00418807
DHSD	0.654098	NA
DHSO	0.120487	0.712185
DHTK1	0.756246	0.223112
DHX15	0.174602	0.541727
DHX16	-0.0311967	0.942481
DHX29	0.0134942	0.973627
DHX30	-0.175996	0.217297
DHX32	-0.00336106	0.997568
DHX33	-0.802134	0.15785
DHX36	0.149833	0.860314
DHX37	-2.46165	6.74036e-05
DHX40	-0.742828	0.456893
DHX57	-0.564748	0.723413
DHX8	-0.623435	0.394526
DHX9	0.142353	0.547537
DHYS	0.130655	0.673547
DI3L2	-0.518231	0.388785
DIAC	0.247863	0.690514
DIAP1	-0.408317	0.0832612
DIAP2	0.00637472	0.996625
DIC	0.259513	0.407499
DICER	-0.0416988	0.976096
DIDO1	-0.506726	0.00999734
DIM1	-0.195796	0.561417
DIP2A	-0.624037	0.701914
DIP2B	-1.26611	0.0758324
DJB11	0.414914	0.0863863
DJB12	-0.128273	0.895123
DJC10	1.70149	0.146178
DJC11	0.499794	0.0841743
DJC13	-0.139883	0.712316
DJC17	-0.671274	0.148579
DJC21	-0.953074	0.12179
DKC1	0.317561	0.233338
DKK1	-1.45411	0.00649203
DLDH	0.0933357	0.777231
DLG1	0.370589	0.302446
DLG3	-0.078872	0.956809
DLG4	-0.00626477	0.993695
DLGP4	0.747444	0.169021
DLGP5	1.29299	0.17465
DLRB1	-0.0700911	0.857825
DMAP1	-0.927944	0.314804
DNJA1	0.146867	0.652261
DNJA2	0.196947	0.561703
DNJA3	0.0377981	0.929821
DNJA4	-0.370717	0.663167
DNJB1	0.181029	0.665545
DNJB2	2.04497	0.00291998
DNJB4	0.625042	0.280875
DNJB6	-0.524956	0.810947
DNJC1	0.169722	0.864488
DNJC2	-0.0179165	0.977539
DNJC3	0.700499	0.0293433
DNJC5	0.476734	0.676722
DNJC7	-0.312595	0.323676
DNJC8	-0.610742	0.190638
DNJC9	0.208693	0.568695
DNLI1	-0.303465	0.446288
DNLI3	0.468035	0.0795881
DNM1L	0.170612	0.516514
DNMBP	-0.301023	0.509817
DNMT1	-1.05084	0.0118064
DNPEP	0.354849	0.281671
DNPH1	-0.221074	0.61475
DNS2A	0.576322	0.0842741
DNSL1	-0.0987949	0.910594
DOCK1	-0.245818	0.731597
DOCK5	-0.209339	0.693657
DOCK6	0.521788	0.1941
DOCK7	-0.393727	0.243775
DOCK9	-0.0449068	0.981649
DOHH	-2.46596	0.00739663
DOK1	-0.117622	0.942481
DOPD	-0.0796476	0.890233
DP13A	-0.712744	0.1193
DP13B	-0.796796	0.605384
DPCD	0.580274	0.452496
DPH1	-1.23441	0.277282
DPH2	-0.110873	0.915746
DPH5	-0.497287	0.683209
DPM1	0.209964	0.333774
DPM3	0.206603	0.75096
DPOD1	-0.724155	0.0993303
DPOD2	-0.323919	0.561538
DPOD3	-1.21456	0.132892
DPOE1	-0.593035	0.522708
DPOE3	-0.127657	0.868481
DPOG1	-0.679191	0.761671
DPOG2	0.955992	0.353702
DPOLA	-0.830807	0.560114
DPOLB	0.151141	0.927413
DPOLL	-0.831871	0.568695
DPP2	0.151895	0.649308
DPP3	0.0351545	0.921891
DPP4	0.407238	0.452157
DPP9	-0.0277938	0.946868
DPYL2	-0.0354585	0.933724
DPYL3	0.163557	0.610631
DPYL4	0.121366	0.775494
DPYL5	0.186154	0.761074
DREB	-0.308105	0.120847
DRG1	-0.0672052	0.731192
DRG2	0.409191	0.537391
DRS7B	0.880635	0.0352017
DSC2	-0.196545	0.762153
DSG2	-0.0455422	0.873794
DSN1	-0.0347584	0.954337
DSRAD	0.139328	0.607076
DTBP1	-0.228192	0.774592
DTD1	0.0932043	0.839664
DTX3L	0.413119	0.00207906
DUS12	-0.649269	0.562366
DUS1L	1.21088	0.198009
DUS23	-0.0951077	0.885584
DUS3	0.198142	0.560902
DUS3L	-0.212745	0.87258
DUS9	-0.736964	0.611971
DUT	-2.00286	6.72993e-06
DVL2	-0.49538	0.715236
DX39A	-0.398515	0.296786
DX39B	0.484154	0.084349
DYHC1	0.275097	0.15785
DYL1	-0.185028	0.757681
DYL2	0.217234	0.680486
DYLT1	0.230326	0.706066
DYLT3	2.24908	0.000860001
DYM	0.903421	NA
DYN1	0.167685	0.652321
DYN2	0.17407	0.498031
DYN3	0.459765	0.648756
DYR	-0.88046	0.0603677
DYR1A	-0.110861	0.943413
DYST	-0.729661	0.562366
E2AK2	0.352647	0.261544
E2AK4	-0.282792	0.758657
E41L1	-0.0869476	0.853387
E41L2	-0.0889654	0.758657
E41L5	-0.290459	0.787584
EAF6	-0.235053	0.690217
EAPP	0.743281	NA
EBP2	-0.851594	0.00434271
ECE1	-1.18535	0.081971
ECH1	0.155157	0.665868
ECHA	0.219813	0.47207
ECHB	0.323088	0.216035
ECHD1	-0.0897516	0.83475
ECHD2	0.504854	0.582924
ECHM	0.208249	0.530654
ECHP	0.518191	0.0475621
ECI1	0.129349	0.86734
ECI2	0.289555	0.119699
ECM29	0.068058	0.815283
ECSIT	-0.378805	0.533195
EDC3	-0.300359	0.684278
EDC4	-0.102775	0.731597
EDF1	-0.209674	0.602639
EEA1	0.0302443	0.942455
EED	-0.0526397	0.961505
EF1A2	-0.00168633	0.997568
EF1B	0.063708	0.904666
EF1D	-0.0873671	0.836192
EF1G	0.333927	0.298421
EF2	-0.219097	0.222593
EF2K	-0.474376	0.611971
EFGM	-0.115046	0.755503
EFHD2	0.266573	0.665868
EFL1	0.181102	0.692739
EFMT1	0.165892	NA
EFMT2	0.699431	0.374119
EFNB1	-0.841289	0.242536
EFNMT	-0.927716	0.0677714
EFR3A	-0.286855	0.715236
EFTS	0.202718	0.518879
EFTU	0.132315	0.644983
EGFR	-0.297901	0.34064
EGLN1	-0.35806	0.483561
EH1L1	-0.425584	0.204679
EHBP1	-0.766895	0.425784
EHD1	0.288315	0.351885
EHD2	0.00942078	0.983005
EHD3	0.195342	0.773881
EHD4	0.208347	0.514089
EHMT1	0.112927	0.908662
EHMT2	0.187331	0.810947
EI24	0.540165	0.517565
EI2BA	0.189141	0.56403
EI2BB	0.233213	0.696218
EI2BD	-0.190648	0.68522
EI2BE	0.114105	0.903288
EI2BG	0.391652	0.32841
EIF1A	0.0884307	0.926955
EIF2A	-0.393595	0.483525
EIF2D	-0.199441	0.70594
EIF3A	-0.398514	0.0559287
EIF3B	-0.0465085	0.877366
EIF3C	-0.573608	0.264559
EIF3D	-0.15285	0.6231
EIF3E	-0.0860974	0.832113
EIF3F	-0.11252	0.752163
EIF3G	-0.32166	0.370988
EIF3H	-0.150246	0.757895
EIF3I	-0.0422196	0.921891
EIF3J	-0.247526	0.610631
EIF3K	-0.165295	0.562812
EIF3L	-0.0177615	0.95853
EIF3M	0.214596	0.501554
EIPR1	-0.431541	0.625436
EKI1	-1.14114	0.0944625
ELAV1	-0.233083	0.512904
ELF3	-1.81491	0.000784631
ELL	0.225633	0.829495
ELMD2	1.4964	0.00580236
ELMO3	0.151528	0.59042
ELOA1	-0.593499	0.176187
ELOB	0.0832976	0.920651
ELOC	0.124829	0.785623
ELP1	0.0846803	0.755503
ELP2	-0.059203	0.944131
ELP3	-0.0261975	0.948158
ELP4	-2.37179	0.00540986
ELP5	-0.520787	0.511767
ELP6	-1.1268	0.159676
ELYS	-0.263165	0.429908
EMAL2	0.528048	0.0165532
EMAL3	0.0707566	0.847926
EMAL4	0.235624	0.316815
EMC1	-0.459028	0.438454
EMC2	0.117158	0.747689
EMC3	0.109524	0.940983
EMC4	0.01175	0.984768
EMC5	-0.17316	0.807592
EMC6	0.788008	0.33803
EMC7	-0.121746	0.872184
EMC8	0.0557608	0.949702
EMD	0.110472	0.77551
ENAH	0.256632	0.55491
ENDD1	0.238123	0.348024
ENL	0.386779	0.689348
ENOA	-0.442544	0.177322
ENOB	0.0817846	0.948297
ENOF1	-0.0559652	0.950348
ENOG	0.532213	0.0485821
ENOPH	0.114461	0.803311
ENPL	0.386061	0.0835017
ENPP1	0.20998	0.873339
ENPP4	0.281659	0.64551
ENSA	-0.885017	0.384375
ENTP2	0.518867	0.34324
ENY2	-0.356838	0.430501
EOGT	0.0182055	0.985164
EP15R	-0.394068	0.203647
EP300	-0.903941	0.244274
EP400	-0.0339316	0.980532
EPB41	-0.0160332	0.968742
EPCAM	0.0184267	0.945704
EPCR	-0.742073	0.364664
EPDR1	-0.645952	0.629909
EPHA2	0.0824066	0.836192
EPHB2	-0.545876	0.669587
EPIPL	0.356904	0.0809518
EPN1	0.0831287	0.806042
EPN2	-0.0646086	0.926392
EPN3	0.101773	0.900132
EPN4	0.391706	0.323597
EPS15	-0.0234219	0.968742
EPS8	-0.986812	0.000574139
ERAL1	-0.837529	0.264252
ERAP1	1.28968	0.0111259
ERBB2	-0.087342	0.942116
ERBIN	-0.0366929	0.949413
ERC2	0.312274	0.873267
ERC6L	-2.3106	0.00687521
ERCC1	-0.110301	0.943413
ERCC2	-0.390327	0.696218
ERCC3	-0.634234	0.61113
ERF1	0.140757	0.625693
ERF3A	0.402954	0.217297
ERF3B	0.170561	0.828726
ERG1	0.551471	0.22028
ERG24	1.14996	0.00746274
ERG28	-0.000566724	0.998688
ERGI1	0.308204	0.49519
ERGI2	1.66812	0.108
ERGI3	-0.253229	0.72995
ERH	-0.647655	0.417035
ERI1	-0.161726	0.613004
ERI3	-0.075687	0.92954
ERIC1	-0.898984	0.23272
ERLEC	0.044238	0.973163
ERLN1	0.0722212	0.864808
ERLN2	0.271032	0.509817
ERMP1	0.37189	0.166015
ERO1A	0.638037	0.0210373
ERO1B	-0.258829	NA
ERP29	0.486579	0.213758
ERP44	0.814901	0.00904188
ERRFI	-1.12831	0.00137091
ES8L1	-0.545556	0.689348
ES8L2	0.177114	0.509459
ESF1	-0.56949	0.0350795
ESRP1	-0.222171	0.550512
ESRP2	-0.811514	0.168409
ESTD	0.182865	0.549775
ESYT1	0.15671	0.561703
ESYT2	0.0941915	0.708879
ETFA	0.2354	0.361701
ETFB	0.0683644	0.868481
ETFD	-0.240822	0.842384
ETHE1	0.373659	0.215982
EVPL	-0.131456	0.693948
EWS	-0.290653	0.34324
EXC6B	-0.556624	0.482175
EXD2	-0.49056	0.203731
EXOC1	0.198828	0.722489
EXOC2	0.00126114	0.997568
EXOC3	0.494858	0.620035
EXOC4	0.443764	0.164386
EXOC5	0.237083	0.708078
EXOC6	0.317886	0.86734
EXOC7	-0.0130841	0.98277
EXOC8	0.663778	0.162466
EXOG	0.878534	0.195926
EXOS1	0.0322995	0.92954
EXOS2	0.1676	0.616091
EXOS3	0.105107	0.828483
EXOS4	0.00240354	0.99582
EXOS5	0.0842176	0.863481
EXOS6	-0.154145	0.633592
EXOS7	0.0407705	0.910594
EXOS8	0.0724053	0.850838
EXOS9	0.438619	0.0863863
EXOSX	-0.0872457	0.793767
EYA3	0.120361	0.790895
EZH2	-0.772885	0.292645
EZRI	0.266747	0.576381
F107B	-0.951209	0.172846
F110C	0.211702	0.799201
F1142	1.25478	0.0458033
F118B	0.476105	0.624412
F120A	0.0242908	0.946969
F120B	0.0669484	0.950752
F136A	-0.150348	0.771725
F162A	0.229072	0.522708
F169A	0.00610066	0.988444
F172A	-0.766359	0.433451
F177A	0.0642331	0.946327
F210A	-0.0578009	0.961505
F262	-0.268221	0.705333
F263	-0.206441	0.868753
F264	-0.45093	0.608419
F91A1	-0.291085	0.584883
FA2H	0.229867	0.761074
FA50A	0.228954	0.73424
FA83B	0.414192	0.719004
FA83F	0.214286	0.850216
FA83H	-0.287669	0.560114
FA89A	-0.195871	0.768682
FA8A1	0.143527	0.915188
FA98A	0.739435	0.143277
FA98B	0.234416	0.448153
FAAA	0.144555	0.665868
FABD	0.00332147	0.993562
FABP5	-0.623033	0.2046
FABP6	0.387169	0.681175
FACD2	-0.756555	0.541443
FACE1	0.505142	0.298873
FACE2	0.494285	0.186898
FACR1	-0.528171	0.686846
FAD1	-0.0779496	0.894512
FADD	1.73621	0.00323778
FAF1	0.220291	0.370858
FAF2	0.355164	0.2492
FAH2A	0.406176	0.176702
FAHD1	-0.0587962	0.885872
FAK1	-0.250003	0.452496
FAKD2	-1.94914	0.0412388
FAKD4	0.13328	0.746104
FAM3C	0.287266	0.298421
FANCI	-1.42384	0.12894
FARP1	0.700606	0.258247
FAS	0.0423362	0.908188
FAT1	-1.45422	0.00631292
FBLL1	-0.286992	0.698013
FBP1L	-0.246981	0.852663
FBRL	0.0279757	0.95079
FBX2	0.522347	0.110422
FBX21	-0.9206	0.0269553
FBX22	-0.0998448	0.88621
FBX3	-0.434033	0.419491
FBX30	-0.793016	0.190799
FBX6	0.983969	0.299149
FBX7	-0.888627	0.403328
FCF1	-0.718399	0.233572
FCHO2	-0.336868	0.810947
FCL	0.228576	0.447275
FCSK	-0.0896797	0.868481
FDFT	0.507309	0.134233
FEN1	0.195328	0.550512
FER	-0.399637	0.586925
FERM1	-0.65863	0.227266
FERM2	-0.189122	0.787689
FETA	2.84473	0.00269648
FETUA	2.14951	0.0073603
FGOP2	0.310285	0.662433
FHI1A	0.771162	0.526745
FHI1B	-0.0844876	0.944521
FHI2A	0.832485	0.309249
FHIT	0.0562967	0.946868
FHL2	-0.799464	0.550512
FHL3	0.567528	0.489181
FHOD1	-0.843607	0.472783
FIBP	-0.242349	0.811045
FINC	0.712709	0.304172
FIP1	0.0696944	0.873339
FIS1	0.0368634	0.942052
FKB10	0.595422	0.0750781
FKB15	-0.119957	0.857825
FKB1A	0.455905	0.509817
FKBP2	0.108155	0.850838
FKBP3	0.178021	0.643227
FKBP4	0.106079	0.732113
FKBP5	0.157713	0.691155
FKBP8	-0.894513	0.00229263
FKBP9	-0.0173049	0.987142
FL2D	0.239174	0.489181
FLII	0.304809	0.195926
FLNA	0.165778	0.572275
FLNB	0.202476	0.423086
FLNC	0.247167	0.294532
FLOT1	0.304648	0.190141
FLOT2	0.117499	0.763255
FMR1	-0.104734	0.901537
FMT	0.0958788	0.820675
FN3K	0.466312	0.609349
FNBP1	0.300114	0.731597
FNBP4	-0.807553	0.184469
FND3A	-0.42701	0.278271
FND3B	-0.313926	0.832797
FNTA	0.163336	0.731597
FNTB	-0.367352	0.630433
FOCAD	0.126279	0.903288
FOSL1	-1.03222	0.12121
FOSL2	-0.174499	0.785623
FOXK1	0.304474	0.637091
FOXK2	-1.1848	0.106445
FPGT	-0.453102	0.661351
FPPS	0.252975	0.352645
FPRP	-0.330114	0.509817
FR8P1	-0.734533	0.338361
FRDA	-0.414426	0.427932
FRG1	-0.0412395	0.973593
FRIH	1.1365	0.0460271
FRIL	1.83622	0.00156578
FRMD5	-0.711056	0.338361
FRMD8	-0.324735	0.780934
FRYL	-0.306538	0.787523
FSCN1	0.0995494	0.712316
FSD1	-1.36368	0.324273
FSP1	0.514608	0.177189
FTO	0.14602	0.652708
FUBP1	-0.109869	0.735066
FUBP2	-0.189613	0.529677
FUBP3	0.0131431	0.973163
FUCO	1.72202	0.0271552
FUCO2	-0.20199	0.832797
FUMH	0.128094	0.687785
FURIN	0.150477	0.844317
FUS	-0.954662	0.174102
FWCH2	-0.524279	0.300228
FXL12	0.727724	0.323334
FXL18	0.143777	0.886252
FXL20	0.0647231	0.971664
FXR1	0.0249187	0.946327
FXR2	0.0609049	0.916038
FXRD1	0.0462569	0.88354
FYCO1	-0.118207	0.816432
G3BP1	-0.497783	0.0967902
G3BP2	-0.206719	0.632701
G3P	-0.128733	0.903524
G45IP	-0.472457	0.102109
G6PD	0.1725	0.550608
G6PE	0.772684	0.0128147
G6PI	-0.168572	0.572328
G6PT1	0.489761	0.298421
GABPA	-0.413589	0.533781
GAK	-0.230926	0.610631
GALD1	-0.0658984	0.851162
GALE	0.292007	0.299132
GALK1	0.369949	0.153514
GALK2	0.528822	0.268903
GALM	0.227916	0.466321
GALNS	-0.185462	0.834825
GALT	0.764198	0.549522
GALT1	0.259044	0.818228
GALT2	0.598262	0.516849
GALT3	0.490543	0.692875
GALT5	-1.61946	0.0222839
GALT7	1.39805	0.125894
GAMT	-0.12815	0.756797
GAN	0.126559	0.787689
GANAB	0.399765	0.162466
GANP	-0.422489	0.680486
GAPD1	-0.252523	0.326963
GAPR1	0.28792	0.415331
GAR1	0.308862	0.686846
GARS	0.369243	0.139303
GATA	-0.249585	0.868481
GATB	0.5777	0.298421
GATD1	0.125487	0.900852
GBA1	1.36625	0.00130264
GBA2	1.23261	NA
GBB1	0.0385125	0.92954
GBB2	0.187036	0.636307
GBB3	0.14902	0.754257
GBF1	0.30088	0.273557
GBG12	-0.176736	0.61113
GBP2	0.606294	0.349706
GBRL2	2.44189	0.212973
GCC1	-0.755445	0.734894
GCC2	-0.816254	0.368627
GCDH	-0.26529	0.602922
GCN1	0.0640778	0.784706
GCP2	-0.469021	0.36844
GCP3	-0.121405	0.873755
GCP4	-0.0395632	0.9791
GCP6	0.282195	0.734894
GCP60	0.325611	0.336881
GCSH	0.0398414	0.951786
GDAP1	0.245633	0.537391
GDAP2	0.579472	0.473533
GDE	0.252043	0.319108
GDF15	-0.663352	0.436098
GDIA	0.440034	0.0778973
GDIB	0.0357165	0.924512
GDIR1	0.577896	0.248613
GDN	-0.682596	0.160683
GDPD1	0.825477	0.0917661
GDPP1	-0.0242303	0.980192
GDS1	0.452004	0.299149
GELS	0.560113	0.0166405
GEMI2	-0.133143	0.828418
GEMI4	-0.21789	0.542418
GEMI5	0.0289141	0.951786
GEMI6	0.117255	0.850216
GEMI8	0.187884	0.826594
GEPH	-0.301908	0.32841
GET3	-0.00499258	0.988217
GET4	-0.238404	0.613583
GFPT1	0.493634	0.0529345
GFPT2	-0.119171	0.92979
GGA1	-0.0395883	0.967794
GGA2	-0.655301	0.606227
GGA3	0.0889309	0.940983
GGCT	-0.279089	0.433365
GGH	-0.0633642	0.879863
GGPPS	0.730709	0.483351
GGYF2	-0.676458	0.0285178
GHC1	0.455044	0.132256
GHDC	-0.72364	0.419926
GHITM	-0.0484669	0.924004
GIPC1	-0.452793	0.42816
GIT1	0.148752	0.692888
GIT2	-0.43714	0.80264
GLCE	-0.242339	0.819048
GLCNE	-0.418193	0.613583
GLE1	0.189958	0.883823
GLGB	0.573653	0.070367
GLMN	0.184662	0.488398
GLNA	1.32691	0.0176701
GLO2	0.149634	0.767223
GLOD4	0.287645	0.308655
GLP3L	-0.142994	0.693576
GLRX1	-0.589681	0.319108
GLRX3	0.0663673	0.806042
GLRX5	-1.03357	0.0549867
GLSK	-0.495089	0.0388434
GLT12	0.446427	0.717665
GLTP	0.0412093	0.95909
GLU2B	0.0973097	0.825707
GLUCM	0.0239484	0.954337
GLYC	0.385434	0.319108
GLYG	-0.259945	0.613583
GLYM	0.135084	0.590829
GLYR1	0.597727	0.0842741
GMEB1	0.00648884	0.996067
GMFB	-0.0589613	0.877605
GMIP	0.108606	0.916747
GMPPA	0.107721	0.812472
GMPPB	0.217257	0.497844
GMPR1	0.415488	0.492229
GMPR2	0.325722	0.137471
GNA1	0.0608497	0.871763
GNA11	0.0685417	0.87258
GNA13	0.208328	0.545872
GNAI1	0.140602	0.708078
GNAI2	0.152983	0.66248
GNAI3	0.0578177	0.895677
GNAQ	0.409361	0.284189
GNB1L	-0.121994	0.928576
GNL1	0.232141	0.523145
GNL3	-0.538559	0.0356346
GNL3L	0.976364	0.217297
GNPAT	0.292631	0.592944
GNPI1	0.238865	0.561342
GNPI2	0.0215152	0.973675
GNS	-0.499505	0.14923
GOGA2	0.46186	0.450989
GOGA3	0.503729	0.0595044
GOGA4	0.0474399	0.97437
GOGA5	0.216813	0.724663
GOGA7	-0.0662175	0.948158
GOGB1	0.43447	0.209524
GOLM1	0.477258	0.430571
GOLM2	1.19647	0.159488
GOLP3	0.222404	0.509817
GOPC	-0.581385	0.499213
GORS2	0.0395955	0.927467
GOSR1	-0.022461	0.982368
GOSR2	1.10539	0.402392
GOT1B	1.52144	0.185564
GP107	1.03993	0.0323454
GP180	0.459032	0.27755
GPAA1	-0.207586	0.799201
GPAM1	-0.0794898	0.934973
GPAT3	-0.332053	0.806821
GPAT4	0.0527916	0.900661
GPC1	-0.398771	0.560842
GPC5C	-0.35135	0.531447
GPD1L	0.0613237	0.91263
GPDM	0.227048	0.346072
GPHRA	0.36329	0.753456
GPI8	-0.340305	0.543103
GPKOW	-0.617963	0.057704
GPN1	-1.41106	0.00793424
GPN3	0.00480712	0.997568
GPTC4	-0.401391	0.731976
GPTC8	0.235703	0.783172
GPX1	0.814434	0.0120883
GPX4	-0.0337261	0.965117
GPX8	-0.478487	0.444896
GRAN	0.652439	0.353397
GRAP1	-0.222433	0.811898
GRB2	0.30084	0.354729
GRB7	-0.497787	0.213641
GRHL2	-0.47057	0.761074
GRHPR	0.275382	0.282925
GRIN1	-0.16068	NA
GRN	0.962589	0.081971
GRP75	0.00231831	0.994899
GRPE1	-0.187532	0.7342
GRPE2	2.42451	0.036747
GRSF1	-0.686943	0.0937926
GRWD1	-0.195104	0.597987
GSDMD	0.394945	0.331116
GSDME	0.11153	0.927053
GSE1	-0.267959	0.774215
GSH0	-0.146968	0.75096
GSH1	0.472655	0.013246
GSHB	-0.00883409	0.983556
GSHR	-0.0648529	0.857786
GSK3A	0.173525	0.59084
GSK3B	0.0152001	0.974437
GSLG1	0.353856	0.156972
GSTK1	0.435522	0.108
GSTO1	0.109771	0.814645
GSTO2	0.185308	0.734894
GSTP1	0.097626	0.767791
GT251	0.453269	0.228351
GTF2I	-0.254652	0.217297
GTPB1	0.216748	0.618086
GTPB3	-0.705781	0.438653
GTPB4	-0.492113	0.0511468
GTPB6	0.559269	0.438454
GTPBA	-0.270889	0.620146
GTR1	0.435451	0.282925
GTR3	0.399077	0.568555
GTSF1	-0.988607	0.086273
GUAA	0.022687	0.942481
GUAD	0.284811	0.344571
GUF1	-0.616927	0.509817
GULP1	-0.241399	0.864245
GYS1	0.317855	0.307424
GYS2	0.146915	0.943413
H10	0.335739	0.328909
H12	0.296981	0.915619
H14	0.747639	0.811898
H15	0.0854407	0.945106
H1BP3	0.0827495	0.913686
H1X	-0.212347	0.731597
H2AW	0.218365	0.602639
H2AX	-0.494481	0.575804
H2AY	0.259799	0.344571
H4	-0.524502	0.762153
H90B2	0.149363	0.842384
H90B3	1.33234	0.186898
H90B4	0.540236	0.641808
HABP4	-1.32868	0.318171
HACD2	0.955132	0.159678
HACD3	0.184339	0.75096
HACL1	-0.153995	0.868481
HACL2	0.338231	0.265412
HAKAI	0.104916	0.848455
HAP28	0.0770099	0.87258
HARS1	0.0915765	0.820404
HAT1	-1.37703	0.00220494
HAUS5	-1.59356	0.0362677
HAUS6	-0.694098	0.472803
HAUS8	-1.86015	0.118351
HBA	1.16607	0.00291998
HBS1L	0.503426	0.0294866
HCD2	0.190037	0.59042
HCDH	0.0314694	0.948158
HCFC1	-0.409311	0.104888
HDAC1	0.154643	0.666799
HDAC2	0.0619211	0.872999
HDAC3	0.000640654	0.998952
HDAC6	0.776034	0.0888258
HDDC2	0.393536	0.419187
HDGF	-0.107025	0.775374
HDGR2	-0.0523793	0.913686
HDHD1	0.555867	0.306869
HDHD2	0.219908	0.683209
HDHD3	0.370631	0.338361
HDHD5	0.106096	0.802359
HEAT1	0.0557255	0.866539
HEAT3	-0.469213	0.618139
HEAT6	-0.795597	0.0943042
HEBP1	-0.354625	0.320848
HEBP2	0.0997102	0.800469
HECD1	-0.648941	0.0459876
HECD3	0.0101087	0.993562
HELZ	-1.63639	0.0832612
HELZ2	-0.331724	0.550512
HEM2	0.6499	0.246938
HEM3	-0.0444415	0.915619
HEM6	0.360732	0.245698
HEMH	0.260488	0.430571
HERC2	-0.67647	0.398642
HERC4	0.169881	0.785132
HERC5	0.799998	0.0638967
HEXA	0.491106	0.0201685
HEXB	0.529818	0.0806276
HEXI1	-0.554277	0.124881
HGH1	-0.521024	0.462462
HGS	-0.697786	0.0189032
HIBCH	0.352559	0.298141
HID1	-0.533533	0.473533
HIF1N	-0.388104	0.641808
HIKES	0.271733	0.814645
HINT1	-0.0493136	0.947653
HINT2	-0.514153	0.17066
HINT3	0.660921	0.237492
HIP1	0.10924	0.921565
HIP1R	-0.24832	0.769337
HIRP3	-0.70474	0.384087
HKDC1	0.49711	0.0713739
HLAA	0.196958	0.715236
HLAB	0.76626	0.00579566
HLAC	0.626586	0.037478
HLAE	1.10259	0.144397
HLAG	0.780818	0.204883
HLAH	0.818396	0.12287
HLTF	-0.611347	0.176724
HM13	0.901948	0.0736559
HMCES	-0.373778	0.361984
HMCS1	-0.550858	0.0841743
HMGA1	1.25284	0.0493299
HMGA2	-0.23567	0.694015
HMGB1	0.215582	0.698703
HMGB2	-0.704197	0.292775
HMGB3	0.131523	0.777674
HMGCL	0.441563	0.0957933
HMGN1	-0.671835	0.222593
HMGN2	-0.0853327	0.941085
HMGN5	-0.686086	0.214701
HMOX1	0.532844	0.173902
HMOX2	0.367885	0.21878
HNRDL	-0.0796536	0.880115
HNRH1	-0.0503035	0.910968
HNRH2	0.0842299	0.846684
HNRH3	0.278374	0.344571
HNRL1	0.127442	0.704169
HNRL2	0.158417	0.562366
HNRLL	-0.233024	0.53411
HNRPC	0.0953616	0.819048
HNRPD	-0.307172	0.602922
HNRPF	0.0436804	0.921891
HNRPK	0.0404121	0.913229
HNRPL	-0.179866	0.492229
HNRPM	-0.0165561	0.948158
HNRPQ	-0.0585497	0.879214
HNRPR	0.163633	0.633689
HNRPU	0.0237501	0.942481
HOIL1	0.786502	0.386214
HOOK1	-0.189211	0.573182
HOOK3	-0.219639	0.84643
HP1B3	-0.0557633	0.893223
HPBP1	0.159539	0.700702
HPCL1	0.317031	0.712316
HPCL4	-0.10258	0.940983
HPF1	-0.363244	0.263705
HPRT	0.144305	0.70818
HPS6	0.255805	0.90916
HS105	0.131095	0.70645
HS12A	0.17647	0.633592
HS12B	0.509195	0.328909
HS2ST	0.566181	0.242556
HS71A	0.607566	0.0648399
HS71L	-0.0454373	0.982368
HS74L	0.708583	0.00367245
HS902	0.70612	0.152219
HS904	-0.253106	0.777607
HS90A	-0.0757197	0.785623
HS90B	0.232451	0.575804
HSC20	-0.271767	0.777674
HSDL1	-0.257853	0.776333
HSDL2	0.164322	0.643466
HSF1	1.32999	0.0165532
HSP13	-0.213606	0.850838
HSP72	-0.0951324	0.871141
HSP74	0.22575	0.47207
HSP76	-0.469359	0.61113
HSP7C	0.205231	0.54163
HSP7E	-0.146327	0.747976
HSPB1	0.0452209	0.920346
HTAI2	1.07522	0.314253
HTR5B	-0.362323	0.773161
HTRA2	0.0853748	0.836192
HTSF1	0.0528192	0.928576
HUWE1	0.28839	0.0277644
HXK1	0.421175	0.134233
HXK2	0.00476614	0.988217
HYEP	0.500162	0.136727
HYES	0.578892	0.248613
HYOU1	0.435465	0.0796639
HYPK	-0.718244	0.347788
I20L2	-1.09153	0.354569
I2BP1	-0.398198	0.537391
I2BP2	-1.46909	0.035684
I2BPL	-0.661086	0.0911282
IAH1	0.103962	0.86734
IASPP	-0.0906986	0.785623
IBP2	0.948198	0.0316469
IBP6	0.355574	0.652187
IBTK	-0.937348	0.431992
ICAL	-0.153244	0.686846
ICAM1	0.695979	0.385441
ICLN	-1.08747	0.177322
ICMT	0.188405	0.793139
ICT1	0.167975	0.665868
IDE	-0.359244	0.135477
IDH3A	0.102554	0.785623
IDH3B	0.533674	0.143333
IDH3G	0.963282	0.00837361
IDHC	0.311634	0.196668
IDHP	0.385095	0.0969176
IDI1	-0.145312	0.712316
IDUA	0.999404	0.530487
IF1AX	0.322291	0.707207
IF1AY	0.330805	0.873267
IF2A	0.1804	0.502377
IF2B	0.174104	0.535042
IF2B2	0.0700386	0.837103
IF2B3	-0.164245	0.449472
IF2G	-0.0393675	0.927497
IF2M	0.4475	0.273231
IF2P	-0.0353528	0.921891
IF3M	0.468839	0.698703
IF4A1	-0.363538	0.211139
IF4A2	0.118216	0.756797
IF4A3	-0.172322	0.561538
IF4B	-0.548147	0.151982
IF4E	0.339341	0.264252
IF4E2	-0.44156	0.734082
IF4G1	0.144384	0.561703
IF4G2	-0.141889	0.606227
IF4G3	-0.058454	0.942481
IF4H	-0.774777	0.0265376
IF5	0.0336814	0.926791
IF5A1	-0.614415	0.565469
IF6	0.116086	0.748266
IFIH1	1.17781	0.368606
IFIT1	0.471007	0.296786
IFIT2	1.41537	0.225212
IFIT3	0.712168	0.319108
IFIT5	0.250805	0.6938
IFM3	1.01361	NA
IFT25	0.481698	0.64657
IFT27	-0.50597	0.694766
[truncated: 3,305 more rows]
