# Supplementary material for: Multi‐Omic Evaluation of PLK1 Inhibitor—Onvansertib—In Colorectal Cancer Spheroids
Source: J Mass Spectrom. 2025 Apr 8;60(5):e5137. doi: 10.1002/jms.5137 (PMC11976698; doi:10.1002/jms.5137)
Supplement: Supplementary file 3 — Data S3 Supplemental Table 2 [file JMS-60-e5137-s002.xlsx]

## Sheet: Sheet1
Elements only in 12-Hour	Elements only in 24-Hour	Elements only in 48-Hour	Elements only in 72-Hour	Common elements in 24-Hour, 48-Hour, and 72-Hour	Common elements in 12-Hour and 48-Hour	Common elements in 12-Hour, 48-Hour, and 72-Hour	Common elements in 12-Hour, 24-Hour, 48-Hour, and 72-Hour	Common elements in 48-Hour and 72-Hour
ADSSP	PLPL2	AGRV1	AAPK1	NUSAP	1433B	INCE	PRC1	ABC3C
AN32B		AKA12	ABT1	BOREA	AAKG2	JIP3	PER1	AGAL
AP4A		ANKH1	ACD11	KIF2C	EI24	RHG29	CCNB1	AGAP1
ATP5J		ARNT	ALBU	CLK1	GAR1	BT3L4	ANLN	AHNK2
CALU		AROS	ALG6	TOP2A	GTR3	SORL	TMF1	BGLR
CLDN1		BI2L1	AP1M2		LS14A		AURKB	BUD23
CMBL		BMS1	ASF1B		LTOR3		KIFC1	CC137
COX15		BRX1	ATRX		MD2L1		TACC3	CCD86
DENR		CANB1	BIRC6		PDCL3			CCN1
DYLT1		CBX4	C170B		PIP30			CD109
ENOA		CDCA5	CACL1		TPPC4			CDN1B
FUS		CDN1C	CBPD		UBP34			CE024
H4		CE170	CD63		UCRIL			CIRBP
H90B2		CIA2B	CDC16		VTI1A			CLPX
HACD3		CP24A	CLCA					CLUS
HM13		CWC27	CLH2					CND2
IFT25		EBP2	CLU					COG3
IRF6		F107B	CND3					CTR1
ITPR2		F177A	CO3					DCBD2
K2C8		FOSL1	COIA1					DDX56
NCS1		FOXK1	COX6C					DHC24
PEBB		GDPD1	CP2S1					DHRS2
PFD3		GRSF1	CSTOS					DHX37
PGK2		GTSF1	DFFB					DUT
PHOCN		HEAT6	DKK1					ELF3
PK1IP		HEXI1	DNJB2					ELMD2
PP6R3		HMGN5	DNMT1					ERRFI
PRPS1		HNRDL	DOHH					FAT1
RAB23		HS902	DYLT3					GALT5
RBBP5		HS904	ELP4					GBA1	Cers
RET1		JUND	ERAP1					HAT1
RL35		JUPI1	ERC6L					KIF11
RS6		JUPI2	ERG24					LARP1
RS7		KAT7	F1142					LARP4
SH3L3		KCRM	FADD					LRC57
TM38B		LAGE3	FAKD2					MTUS1
TPM4		LAMB2	FETA					NOL7
UBXN1		LAMP2	FETUA					PPIL2
URB2		LRRF1	FRIH					PPT1
VAMP3		MARCS	FRIL					PRI2
WDFY1		MINT	FUCO					RBM34
		MO4L1	GLNA					RISC
		MRP	GP107					RPF1
		NEPRO	GPN1					RRP36
		NHEJ1	GRPE2					RSBN1
		NUCB1	HAUS5					SEM4B
		PGBM	HBA					SLX9
		PGLT1	HMGA1					SURF6
		PLCD1	HSF1					TFR1
		PLEK2	I2BP2					TIMP1
		PNISR	IMA7					TPX2
		PP14B	ITB5					UHRF1
		PPR18	ITIH2					UT14A
		PSMG1	KDM5C					UTP25
		PTMS	KIF23					VTDB
		PTN2	KLDC4					WDR46
		RAP2A	LRSM1					WNT16
		RBM28	MA2C1
		RM23	MSMO1
		RNH2A	MTCH1
		RNH2C	NARF
		RPA34	NFU1
		RPF2	NOG2
		RRP5	NUCG
		RTF2	PCBP3
		S29A1	PDLI2
		S38A2	PLCC
		SCF	PLCD
		SDE2	PLD3
		SNG2	PLIN2
		SNX7	PLMN
		SPF30	PPIA
		SPRY4	PTSS1
		SRFB1	PTTG
		SRSF4	PX11B
		STAM1	PZP
		STMN1	RBM19
		STMN2	RBM3
		SURF4	RCL1
		SYF2	RELCH
		TDIF2	RIF1
		TFG	RPA2
		THIOM	RRP1
		THRB	RSF1
		TOM1	SBDS
		TOX4	SBNO1
		TRIR	SCRB2
		TSSC4	SMC4
		TYSY	SMYD3
		UBP47	STEEP
		VISL1	SYNE2
		WBP4	TAP2
		YBOX1	TM9S1
		YBOX3	TMED5
		YIPF3	TOPK
		ZCHC3	TRFL
		ZCHC9	TRUB1
		ZMAT2	TTC27
			TTC4
			UBP48
			UBR5
			VP26C
			VPS39
			VTNC
			WDHD1
			YMEL1
			YTDC2
			ZNT7
