# Supplementary material for: Multi‐Omic Evaluation of PLK1 Inhibitor—Onvansertib—In Colorectal Cancer Spheroids
Source: J Mass Spectrom. 2025 Apr 8;60(5):e5137. doi: 10.1002/jms.5137 (PMC11976698; doi:10.1002/jms.5137)
Supplement: Supplementary file 4 — Data S4 Supplemental Table 2 [file JMS-60-e5137-s003.xlsx]

## Sheet: Onvansertib
							Number of families	1
Table Analyzed	Onvansertib						Number of comparisons per family	28
Data sets analyzed	A-H						Alpha	0.05
ANOVA summary							Tukey's multiple comparisons test	Mean Diff.	95.00% CI of diff.	Below threshold?	Summary	Adjusted P Value
F	5.853						Control vs. 1 hr	-384.1	-2719 to 1951	No	ns	0.9988	A-B
P value	0.0017						Control vs. 4 hr	-1370	-3705 to 965.2	No	ns	0.4929	A-C
P value summary	**						Control vs. 6 hr	-1028	-3363 to 1306	No	ns	0.7842	A-D
Significant diff. among means (P < 0.05)?	Yes						Control vs. 12 hr	-3077	-5412 to -742.1	Yes	**	0.006	A-E
R squared	0.7192						Control vs. 24 hr	-1963	-4298 to 371.5	No	ns	0.1349	A-F
							Control vs. 48 hr	-2387	-4722 to -52.19	Yes	*	0.0432	A-G
Brown-Forsythe test							Control vs. 72 hr	-3010	-5345 to -675.3	Yes	**	0.0073	A-H
F (DFn, DFd)	1.668 (7, 16)						1 hr vs. 4 hr	-985.6	-3320 to 1349	No	ns	0.8161	B-C
P value	0.1875						1 hr vs. 6 hr	-644.4	-2979 to 1691	No	ns	0.9747	B-D
P value summary	ns						1 hr vs. 12 hr	-2693	-5028 to -358.0	Yes	*	0.0181	B-E
Are SDs significantly different (P < 0.05)?	No						1 hr vs. 24 hr	-1579	-3914 to 755.7	No	ns	0.3304	B-F
							1 hr vs. 48 hr	-2003	-4338 to 331.9	No	ns	0.1219	B-G
Bartlett's test							1 hr vs. 72 hr	-2626	-4961 to -291.2	Yes	*	0.022	B-H
Bartlett's statistic (corrected)							4 hr vs. 6 hr	341.2	-1994 to 2676	No	ns	0.9995	C-D
P value							4 hr vs. 12 hr	-1707	-4042 to 627.6	No	ns	0.2501	C-E
P value summary							4 hr vs. 24 hr	-593.7	-2929 to 1741	No	ns	0.9839	C-F
Are SDs significantly different (P < 0.05)?							4 hr vs. 48 hr	-1017	-3352 to 1318	No	ns	0.7926	C-G
							4 hr vs. 72 hr	-1641	-3975 to 694.4	No	ns	0.29	C-H
ANOVA table	SS	DF	MS	F (DFn, DFd)	P value		6 hr vs. 12 hr	-2049	-4383 to 286.4	No	ns	0.1084	D-E
Treatment (between columns)	27953510	7	3993359	F (7, 16) = 5.853	P=0.0017		6 hr vs. 24 hr	-934.9	-3270 to 1400	No	ns	0.8508	D-F
Residual (within columns)	10915984	16	682249				6 hr vs. 48 hr	-1359	-3694 to 976.3	No	ns	0.5023	D-G
Total	38869494	23					6 hr vs. 72 hr	-1982	-4317 to 353.2	No	ns	0.1287	D-H
							12 hr vs. 24 hr	1114	-1221 to 3449	No	ns	0.7155	E-F
Data summary							12 hr vs. 48 hr	689.9	-1645 to 3025	No	ns	0.9638	E-G
Number of treatments (columns)	8						12 hr vs. 72 hr	66.75	-2268 to 2402	No	ns	>0.9999	E-H
Number of values (total)	24						24 hr vs. 48 hr	-423.7	-2759 to 1911	No	ns	0.9978	F-G
							24 hr vs. 72 hr	-1047	-3382 to 1288	No	ns	0.7699	F-H
							48 hr vs. 72 hr	-623.1	-2958 to 1712	No	ns	0.9789	G-H
							Test details	Mean 1	Mean 2	Mean Diff.	SE of diff.	n1	n2	q	DF
							Control vs. 1 hr	14.32	398.5	-384.1	674.4	3	3	0.8055	16
							Control vs. 4 hr	14.32	1384	-1370	674.4	3	3	2.872	16
							Control vs. 6 hr	14.32	1043	-1028	674.4	3	3	2.157	16
							Control vs. 12 hr	14.32	3091	-3077	674.4	3	3	6.452	16
							Control vs. 24 hr	14.32	1978	-1963	674.4	3	3	4.117	16
							Control vs. 48 hr	14.32	2401	-2387	674.4	3	3	5.006	16
							Control vs. 72 hr	14.32	3025	-3010	674.4	3	3	6.312	16
							1 hr vs. 4 hr	398.5	1384	-985.6	674.4	3	3	2.067	16
							1 hr vs. 6 hr	398.5	1043	-644.4	674.4	3	3	1.351	16
							1 hr vs. 12 hr	398.5	3091	-2693	674.4	3	3	5.647	16
							1 hr vs. 24 hr	398.5	1978	-1579	674.4	3	3	3.312	16
							1 hr vs. 48 hr	398.5	2401	-2003	674.4	3	3	4.2	16
							1 hr vs. 72 hr	398.5	3025	-2626	674.4	3	3	5.507	16
							4 hr vs. 6 hr	1384	1043	341.2	674.4	3	3	0.7155	16
							4 hr vs. 12 hr	1384	3091	-1707	674.4	3	3	3.58	16
							4 hr vs. 24 hr	1384	1978	-593.7	674.4	3	3	1.245	16
							4 hr vs. 48 hr	1384	2401	-1017	674.4	3	3	2.133	16
							4 hr vs. 72 hr	1384	3025	-1641	674.4	3	3	3.44	16
							6 hr vs. 12 hr	1043	3091	-2049	674.4	3	3	4.296	16
							6 hr vs. 24 hr	1043	1978	-934.9	674.4	3	3	1.96	16
							6 hr vs. 48 hr	1043	2401	-1359	674.4	3	3	2.849	16
							6 hr vs. 72 hr	1043	3025	-1982	674.4	3	3	4.156	16
							12 hr vs. 24 hr	3091	1978	1114	674.4	3	3	2.335	16
							12 hr vs. 48 hr	3091	2401	689.9	674.4	3	3	1.447	16
							12 hr vs. 72 hr	3091	3025	66.75	674.4	3	3	0.14	16
							24 hr vs. 48 hr	1978	2401	-423.7	674.4	3	3	0.8885	16
							24 hr vs. 72 hr	1978	3025	-1047	674.4	3	3	2.195	16
							48 hr vs. 72 hr	2401	3025	-623.1	674.4	3	3	1.307	16
							Compact letter display
							12 hr	A
							72 hr	A
							48 hr	A B
							24 hr	A C
							4 hr	A C
							6 hr	A C
							1 hr	B C
							Control	C

## Sheet: Cholesterol
Table Analyzed	Cholesterol
Data sets analyzed	A-H						Number of families	1
							Number of comparisons per family	28
ANOVA summary							Alpha	0.05
F	5.739
P value	0.0019						Tukey's multiple comparisons test	Mean Diff.	95.00% CI of diff.	Below threshold?	Summary	Adjusted P Value
P value summary	**						Control vs. 1 hr	-1688	-4783 to 1406	No	ns	0.5757	A-B
Significant diff. among means (P < 0.05)?	Yes						Control vs. 4 hr	-3790	-6884 to -695.6	Yes	*	0.0112	A-C
R squared	0.7152						Control vs. 6 hr	-1183	-4278 to 1911	No	ns	0.8768	A-D
							Control vs. 12 hr	978.1	-2116 to 4072	No	ns	0.949	A-E
Brown-Forsythe test							Control vs. 24 hr	-1498	-4592 to 1597	No	ns	0.7015	A-F
F (DFn, DFd)	0.6410 (7, 16)						Control vs. 48 hr	-489	-3583 to 2605	No	ns	0.9991	A-G
P value	0.7165						Control vs. 72 hr	559.2	-2535 to 3653	No	ns	0.9979	A-H
P value summary	ns						1 hr vs. 4 hr	-2101	-5196 to 992.9	No	ns	0.326	B-C
Are SDs significantly different (P < 0.05)?	No						1 hr vs. 6 hr	505.2	-2589 to 3599	No	ns	0.9989	B-D
							1 hr vs. 12 hr	2667	-427.7 to 5761	No	ns	0.1191	B-E
Bartlett's test							1 hr vs. 24 hr	190.8	-2903 to 3285	No	ns	>0.9999	B-F
Bartlett's statistic (corrected)							1 hr vs. 48 hr	1199	-1895 to 4294	No	ns	0.8695	B-G
P value							1 hr vs. 72 hr	2248	-846.6 to 5342	No	ns	0.2565	B-H
P value summary							4 hr vs. 6 hr	2607	-487.7 to 5701	No	ns	0.1337	C-D
Are SDs significantly different (P < 0.05)?							4 hr vs. 12 hr	4768	1674 to 7862	Yes	**	0.0013	C-E
							4 hr vs. 24 hr	2292	-802.1 to 5386	No	ns	0.2377	C-F
ANOVA table	SS	DF	MS	F (DFn, DFd)	P value		4 hr vs. 48 hr	3301	206.5 to 6395	Yes	*	0.0323	C-G
Treatment (between columns)	48133442	7	6876206	F (7, 16) = 5.739	P=0.0019		4 hr vs. 72 hr	4349	1255 to 7443	Yes	**	0.0033	C-H
Residual (within columns)	19170162	16	1198135				6 hr vs. 12 hr	2161	-932.9 to 5256	No	ns	0.2961	D-E
Total	67303604	23					6 hr vs. 24 hr	-314.4	-3409 to 2780	No	ns	>0.9999	D-F
							6 hr vs. 48 hr	694.2	-2400 to 3788	No	ns	0.9921	D-G
Data summary							6 hr vs. 72 hr	1742	-1352 to 4837	No	ns	0.54	D-H
Number of treatments (columns)	8						12 hr vs. 24 hr	-2476	-5570 to 618.5	No	ns	0.1711	E-F
Number of values (total)	24						12 hr vs. 48 hr	-1467	-4561 to 1627	No	ns	0.7209	E-G
							12 hr vs. 72 hr	-418.9	-3513 to 2675	No	ns	0.9997	E-H
							24 hr vs. 48 hr	1009	-2086 to 4103	No	ns	0.9407	F-G
							24 hr vs. 72 hr	2057	-1037 to 5151	No	ns	0.3495	F-H
							48 hr vs. 72 hr	1048	-2046 to 4142	No	ns	0.9286	G-H
							Test details	Mean 1	Mean 2	Mean Diff.	SE of diff.	n1	n2	q	DF
							Control vs. 1 hr	4006	5695	-1688	893.7	3	3	2.672	16
							Control vs. 4 hr	4006	7796	-3790	893.7	3	3	5.997	16
							Control vs. 6 hr	4006	5189	-1183	893.7	3	3	1.872	16
							Control vs. 12 hr	4006	3028	978.1	893.7	3	3	1.548	16
							Control vs. 24 hr	4006	5504	-1498	893.7	3	3	2.37	16
							Control vs. 48 hr	4006	4495	-489	893.7	3	3	0.7738	16
							Control vs. 72 hr	4006	3447	559.2	893.7	3	3	0.8849	16
							1 hr vs. 4 hr	5695	7796	-2101	893.7	3	3	3.325	16
							1 hr vs. 6 hr	5695	5189	505.2	893.7	3	3	0.7994	16
							1 hr vs. 12 hr	5695	3028	2667	893.7	3	3	4.219	16
							1 hr vs. 24 hr	5695	5504	190.8	893.7	3	3	0.3019	16
							1 hr vs. 48 hr	5695	4495	1199	893.7	3	3	1.898	16
							1 hr vs. 72 hr	5695	3447	2248	893.7	3	3	3.557	16
							4 hr vs. 6 hr	7796	5189	2607	893.7	3	3	4.124	16
							4 hr vs. 12 hr	7796	3028	4768	893.7	3	3	7.545	16
							4 hr vs. 24 hr	7796	5504	2292	893.7	3	3	3.627	16
							4 hr vs. 48 hr	7796	4495	3301	893.7	3	3	5.223	16
							4 hr vs. 72 hr	7796	3447	4349	893.7	3	3	6.882	16
							6 hr vs. 12 hr	5189	3028	2161	893.7	3	3	3.42	16
							6 hr vs. 24 hr	5189	5504	-314.4	893.7	3	3	0.4974	16
							6 hr vs. 48 hr	5189	4495	694.2	893.7	3	3	1.099	16
							6 hr vs. 72 hr	5189	3447	1742	893.7	3	3	2.757	16
							12 hr vs. 24 hr	3028	5504	-2476	893.7	3	3	3.918	16
							12 hr vs. 48 hr	3028	4495	-1467	893.7	3	3	2.322	16
							12 hr vs. 72 hr	3028	3447	-418.9	893.7	3	3	0.6628	16
							24 hr vs. 48 hr	5504	4495	1009	893.7	3	3	1.596	16
							24 hr vs. 72 hr	5504	3447	2057	893.7	3	3	3.255	16
							48 hr vs. 72 hr	4495	3447	1048	893.7	3	3	1.659	16
							Compact letter display
							4 hr	A
							1 hr	A B
							24 hr	A B
							6 hr	A B
							48 hr	B
							Control	B
							72 hr	B
							12 hr	B

## Sheet: 770.513
Table Analyzed	770.513						Number of families	1
Data sets analyzed	A-H						Number of comparisons per family	28
							Alpha	0.05
ANOVA summary
F	9.455						Tukey's multiple comparisons test	Mean Diff.	95.00% CI of diff.	Below threshold?	Summary	Adjusted P Value
P value	0.0001						Control vs. 1 hr	158.2	-2553 to 2869	No	ns	>0.9999	A-B
P value summary	***						Control vs. 4 hr	-205.7	-2917 to 2505	No	ns	>0.9999	A-C
Significant diff. among means (P < 0.05)?	Yes						Control vs. 6 hr	387	-2324 to 3098	No	ns	0.9995	A-D
R squared	0.8053						Control vs. 12 hr	-4276	-6987 to -1566	Yes	**	0.0011	A-E
							Control vs. 24 hr	-189.9	-2901 to 2521	No	ns	>0.9999	A-F
Brown-Forsythe test							Control vs. 48 hr	971.3	-1739 to 3682	No	ns	0.9075	A-G
F (DFn, DFd)	0.7591 (7, 16)						Control vs. 72 hr	-2046	-4756 to 665.1	No	ns	0.2205	A-H
P value	0.6284						1 hr vs. 4 hr	-363.9	-3075 to 2347	No	ns	0.9997	B-C
P value summary	ns						1 hr vs. 6 hr	228.8	-2482 to 2940	No	ns	>0.9999	B-D
Are SDs significantly different (P < 0.05)?	No						1 hr vs. 12 hr	-4435	-7145 to -1724	Yes	***	0.0007	B-E
							1 hr vs. 24 hr	-348.1	-3059 to 2363	No	ns	0.9998	B-F
Bartlett's test							1 hr vs. 48 hr	813.1	-1898 to 3524	No	ns	0.9608	B-G
Bartlett's statistic (corrected)							1 hr vs. 72 hr	-2204	-4915 to 506.9	No	ns	0.1588	B-H
P value							4 hr vs. 6 hr	592.7	-2118 to 3303	No	ns	0.9932	C-D
P value summary							4 hr vs. 12 hr	-4071	-6781 to -1360	Yes	**	0.0017	C-E
Are SDs significantly different (P < 0.05)?							4 hr vs. 24 hr	15.79	-2695 to 2727	No	ns	>0.9999	C-F
							4 hr vs. 48 hr	1177	-1534 to 3888	No	ns	0.7953	C-G
ANOVA table	SS	DF	MS	F (DFn, DFd)	P value		4 hr vs. 72 hr	-1840	-4551 to 870.8	No	ns	0.3266	C-H
Treatment (between columns)	60861454	7	8694493	F (7, 16) = 9.455	P=0.0001		6 hr vs. 12 hr	-4663	-7374 to -1953	Yes	***	0.0004	D-E
Residual (within columns)	14713163	16	919573				6 hr vs. 24 hr	-576.9	-3288 to 2134	No	ns	0.9942	D-F
Total	75574617	23					6 hr vs. 48 hr	584.3	-2126 to 3295	No	ns	0.9938	D-G
							6 hr vs. 72 hr	-2433	-5143 to 278.1	No	ns	0.0958	D-H
Data summary							12 hr vs. 24 hr	4086	1376 to 6797	Yes	**	0.0017	E-F
Number of treatments (columns)	8						12 hr vs. 48 hr	5248	2537 to 7958	Yes	***	0.0001	E-G
Number of values (total)	24						12 hr vs. 72 hr	2231	-480.1 to 4941	No	ns	0.15	E-H
							24 hr vs. 48 hr	1161	-1550 to 3872	No	ns	0.8054	F-G
							24 hr vs. 72 hr	-1856	-4567 to 855.0	No	ns	0.3174	F-H
							48 hr vs. 72 hr	-3017	-5728 to -306.2	Yes	*	0.0238	G-H
							Test details	Mean 1	Mean 2	Mean Diff.	SE of diff.	n1	n2	q	DF
							Control vs. 1 hr	2655	2497	158.2	783	3	3	0.2857	16
							Control vs. 4 hr	2655	2861	-205.7	783	3	3	0.3716	16
							Control vs. 6 hr	2655	2268	387	783	3	3	0.6989	16
							Control vs. 12 hr	2655	6931	-4276	783	3	3	7.724	16
							Control vs. 24 hr	2655	2845	-189.9	783	3	3	0.3431	16
							Control vs. 48 hr	2655	1684	971.3	783	3	3	1.754	16
							Control vs. 72 hr	2655	4701	-2046	783	3	3	3.695	16
							1 hr vs. 4 hr	2497	2861	-363.9	783	3	3	0.6573	16
							1 hr vs. 6 hr	2497	2268	228.8	783	3	3	0.4132	16
							1 hr vs. 12 hr	2497	6931	-4435	783	3	3	8.01	16
							1 hr vs. 24 hr	2497	2845	-348.1	783	3	3	0.6288	16
							1 hr vs. 48 hr	2497	1684	813.1	783	3	3	1.469	16
							1 hr vs. 72 hr	2497	4701	-2204	783	3	3	3.981	16
							4 hr vs. 6 hr	2861	2268	592.7	783	3	3	1.071	16
							4 hr vs. 12 hr	2861	6931	-4071	783	3	3	7.352	16
							4 hr vs. 24 hr	2861	2845	15.79	783	3	3	0.02852	16
							4 hr vs. 48 hr	2861	1684	1177	783	3	3	2.126	16
							4 hr vs. 72 hr	2861	4701	-1840	783	3	3	3.323	16
							6 hr vs. 12 hr	2268	6931	-4663	783	3	3	8.423	16
							6 hr vs. 24 hr	2268	2845	-576.9	783	3	3	1.042	16
							6 hr vs. 48 hr	2268	1684	584.3	783	3	3	1.055	16
							6 hr vs. 72 hr	2268	4701	-2433	783	3	3	4.394	16
							12 hr vs. 24 hr	6931	2845	4086	783	3	3	7.381	16
							12 hr vs. 48 hr	6931	1684	5248	783	3	3	9.478	16
							12 hr vs. 72 hr	6931	4701	2231	783	3	3	4.029	16
							24 hr vs. 48 hr	2845	1684	1161	783	3	3	2.097	16
							24 hr vs. 72 hr	2845	4701	-1856	783	3	3	3.352	16
							48 hr vs. 72 hr	1684	4701	-3017	783	3	3	5.449	16
							Compact letter display
							12 hr	A
							72 hr	A B
							4 hr	B C
							24 hr	B C
							Control	B C
							1 hr	B C
							6 hr	B C
							48 hr	C

## Sheet: 796.464
Table Analyzed	796.464						Number of families	1
Data sets analyzed	A-H						Number of comparisons per family	28
							Alpha	0.05
ANOVA summary
F	17.52						Tukey's multiple comparisons test	Mean Diff.	95.00% CI of diff.	Below threshold?	Summary	Adjusted P Value
P value	<0.0001						Control vs. 1 hr	-111.8	-8943 to 8719	No	ns	>0.9999	A-B
P value summary	****						Control vs. 4 hr	-1146	-9978 to 7685	No	ns	0.9997	A-C
Significant diff. among means (P < 0.05)?	Yes						Control vs. 6 hr	-794	-9625 to 8037	No	ns	>0.9999	A-D
R squared	0.8846						Control vs. 12 hr	-6526	-15357 to 2305	No	ns	0.24	A-E
							Control vs. 24 hr	-5823	-14655 to 3008	No	ns	0.3584	A-F
Brown-Forsythe test							Control vs. 48 hr	-16977	-25808 to -8146	Yes	***	0.0001	A-G
F (DFn, DFd)	1.350 (7, 16)						Control vs. 72 hr	-18541	-27372 to -9710	Yes	****	<0.0001	A-H
P value	0.2912						1 hr vs. 4 hr	-1035	-9866 to 7797	No	ns	0.9999	B-C
P value summary	ns						1 hr vs. 6 hr	-682.2	-9513 to 8149	No	ns	>0.9999	B-D
Are SDs significantly different (P < 0.05)?	No						1 hr vs. 12 hr	-6414	-15245 to 2417	No	ns	0.2566	B-E
							1 hr vs. 24 hr	-5711	-14543 to 3120	No	ns	0.3802	B-F
Bartlett's test							1 hr vs. 48 hr	-16865	-25697 to -8034	Yes	***	0.0001	B-G
Bartlett's statistic (corrected)							1 hr vs. 72 hr	-18429	-27260 to -9598	Yes	****	<0.0001	B-H
P value							4 hr vs. 6 hr	352.5	-8479 to 9184	No	ns	>0.9999	C-D
P value summary							4 hr vs. 12 hr	-5380	-14211 to 3452	No	ns	0.4491	C-E
Are SDs significantly different (P < 0.05)?							4 hr vs. 24 hr	-4677	-13508 to 4154	No	ns	0.6089	C-F
							4 hr vs. 48 hr	-15831	-24662 to -6999	Yes	***	0.0003	C-G
ANOVA table	SS	DF	MS	F (DFn, DFd)	P value		4 hr vs. 72 hr	-17394	-26226 to -8563	Yes	****	<0.0001	C-H
Treatment (between columns)	1196844080	7	170977726	F (7, 16) = 17.52	P<0.0001		6 hr vs. 12 hr	-5732	-14563 to 3099	No	ns	0.3761	D-E
Residual (within columns)	156156156	16	9759760				6 hr vs. 24 hr	-5029	-13861 to 3802	No	ns	0.5272	D-F
Total	1353000236	23					6 hr vs. 48 hr	-16183	-25014 to -7352	Yes	***	0.0002	D-G
							6 hr vs. 72 hr	-17747	-26578 to -8916	Yes	****	<0.0001	D-H
Data summary							12 hr vs. 24 hr	702.7	-8129 to 9534	No	ns	>0.9999	E-F
Number of treatments (columns)	8						12 hr vs. 48 hr	-10451	-19282 to -1620	Yes	*	0.0148	E-G
Number of values (total)	24						12 hr vs. 72 hr	-12015	-20846 to -3184	Yes	**	0.0045	E-H
							24 hr vs. 48 hr	-11154	-19985 to -2323	Yes	**	0.0087	F-G
							24 hr vs. 72 hr	-12718	-21549 to -3886	Yes	**	0.0026	F-H
							48 hr vs. 72 hr	-1564	-10395 to 7268	No	ns	0.9981	G-H
							Test details	Mean 1	Mean 2	Mean Diff.	SE of diff.	n1	n2	q	DF
							Control vs. 1 hr	52.82	164.7	-111.8	2551	3	3	0.062	16
							Control vs. 4 hr	52.82	1199	-1146	2551	3	3	0.6356	16
							Control vs. 6 hr	52.82	846.8	-794	2551	3	3	0.4402	16
							Control vs. 12 hr	52.82	6579	-6526	2551	3	3	3.618	16
							Control vs. 24 hr	52.82	5876	-5823	2551	3	3	3.229	16
							Control vs. 48 hr	52.82	17030	-16977	2551	3	3	9.413	16
							Control vs. 72 hr	52.82	18594	-18541	2551	3	3	10.28	16
							1 hr vs. 4 hr	164.7	1199	-1035	2551	3	3	0.5736	16
							1 hr vs. 6 hr	164.7	846.8	-682.2	2551	3	3	0.3782	16
							1 hr vs. 12 hr	164.7	6579	-6414	2551	3	3	3.556	16
							1 hr vs. 24 hr	164.7	5876	-5711	2551	3	3	3.167	16
							1 hr vs. 48 hr	164.7	17030	-16865	2551	3	3	9.351	16
							1 hr vs. 72 hr	164.7	18594	-18429	2551	3	3	10.22	16
							4 hr vs. 6 hr	1199	846.8	352.5	2551	3	3	0.1954	16
							4 hr vs. 12 hr	1199	6579	-5380	2551	3	3	2.983	16
							4 hr vs. 24 hr	1199	5876	-4677	2551	3	3	2.593	16
							4 hr vs. 48 hr	1199	17030	-15831	2551	3	3	8.777	16
							4 hr vs. 72 hr	1199	18594	-17394	2551	3	3	9.644	16
							6 hr vs. 12 hr	846.8	6579	-5732	2551	3	3	3.178	16
							6 hr vs. 24 hr	846.8	5876	-5029	2551	3	3	2.788	16
							6 hr vs. 48 hr	846.8	17030	-16183	2551	3	3	8.972	16
							6 hr vs. 72 hr	846.8	18594	-17747	2551	3	3	9.839	16
							12 hr vs. 24 hr	6579	5876	702.7	2551	3	3	0.3896	16
							12 hr vs. 48 hr	6579	17030	-10451	2551	3	3	5.794	16
							12 hr vs. 72 hr	6579	18594	-12015	2551	3	3	6.661	16
							24 hr vs. 48 hr	5876	17030	-11154	2551	3	3	6.184	16
							24 hr vs. 72 hr	5876	18594	-12718	2551	3	3	7.051	16
							48 hr vs. 72 hr	17030	18594	-1564	2551	3	3	0.8669	16
							Compact letter display
							72 hr	A
							48 hr	A
							12 hr	B
							24 hr	B
							4 hr	B
							6 hr	B
							1 hr	B
							Control	B

## Sheet: 798.542
Table Analyzed	798.542						Number of families	1
Data sets analyzed	A-H						Number of comparisons per family	28
							Alpha	0.05
ANOVA summary
F	8.642						Tukey's multiple comparisons test	Mean Diff.	95.00% CI of diff.	Below threshold?	Summary	Adjusted P Value
P value	0.0002						Control vs. 1 hr	-389.1	-7602 to 6824	No	ns	>0.9999	A-B
P value summary	***						Control vs. 4 hr	115.5	-7098 to 7329	No	ns	>0.9999	A-C
Significant diff. among means (P < 0.05)?	Yes						Control vs. 6 hr	1694	-5519 to 8907	No	ns	0.9897	A-D
R squared	0.7908						Control vs. 12 hr	-9093	-16306 to -1880	Yes	**	0.0088	A-E
							Control vs. 24 hr	2987	-4226 to 10200	No	ns	0.8293	A-F
Brown-Forsythe test							Control vs. 48 hr	5303	-1910 to 12516	No	ns	0.2449	A-G
F (DFn, DFd)	0.5523 (7, 16)						Control vs. 72 hr	-3045	-10258 to 4169	No	ns	0.8161	A-H
P value	0.783						1 hr vs. 4 hr	504.6	-6709 to 7718	No	ns	>0.9999	B-C
P value summary	ns						1 hr vs. 6 hr	2083	-5130 to 9297	No	ns	0.9678	B-D
Are SDs significantly different (P < 0.05)?	No						1 hr vs. 12 hr	-8704	-15917 to -1491	Yes	*	0.0127	B-E
							1 hr vs. 24 hr	3376	-3837 to 10589	No	ns	0.7328	B-F
Bartlett's test							1 hr vs. 48 hr	5692	-1521 to 12905	No	ns	0.1821	B-G
Bartlett's statistic (corrected)							1 hr vs. 72 hr	-2656	-9869 to 4558	No	ns	0.8955	B-H
P value							4 hr vs. 6 hr	1579	-5634 to 8792	No	ns	0.9932	C-D
P value summary							4 hr vs. 12 hr	-9208	-16422 to -1995	Yes	**	0.0079	C-E
Are SDs significantly different (P < 0.05)?							4 hr vs. 24 hr	2872	-4342 to 10085	No	ns	0.8543	C-F
							4 hr vs. 48 hr	5187	-2026 to 12401	No	ns	0.2664	C-G
ANOVA table	SS	DF	MS	F (DFn, DFd)	P value		4 hr vs. 72 hr	-3160	-10373 to 4053	No	ns	0.7884	C-H
Treatment (between columns)	393883293	7	56269042	F (7, 16) = 8.642	P=0.0002		6 hr vs. 12 hr	-10787	-18000 to -3574	Yes	**	0.0018	D-E
Residual (within columns)	104177570	16	6511098				6 hr vs. 24 hr	1293	-5920 to 8506	No	ns	0.998	D-F
Total	498060863	23					6 hr vs. 48 hr	3609	-3605 to 10822	No	ns	0.6689	D-G
							6 hr vs. 72 hr	-4739	-11952 to 2474	No	ns	0.3625	D-H
Data summary							12 hr vs. 24 hr	12080	4867 to 19293	Yes	***	0.0006	E-F
Number of treatments (columns)	8						12 hr vs. 48 hr	14396	7183 to 21609	Yes	****	<0.0001	E-G
Number of values (total)	24						12 hr vs. 72 hr	6048	-1165 to 13261	No	ns	0.1368	E-H
							24 hr vs. 48 hr	2316	-4897 to 9529	No	ns	0.9449	F-G
							24 hr vs. 72 hr	-6032	-13245 to 1181	No	ns	0.1387	F-H
							48 hr vs. 72 hr	-8348	-15561 to -1134	Yes	*	0.0177	G-H
							Test details	Mean 1	Mean 2	Mean Diff.	SE of diff.	n1	n2	q	DF
							Control vs. 1 hr	11044	11433	-389.1	2083	3	3	0.2641	16
							Control vs. 4 hr	11044	10928	115.5	2083	3	3	0.07839	16
							Control vs. 6 hr	11044	9349	1694	2083	3	3	1.15	16
							Control vs. 12 hr	11044	20137	-9093	2083	3	3	6.172	16
							Control vs. 24 hr	11044	8057	2987	2083	3	3	2.028	16
							Control vs. 48 hr	11044	5741	5303	2083	3	3	3.6	16
							Control vs. 72 hr	11044	14088	-3045	2083	3	3	2.067	16
							1 hr vs. 4 hr	11433	10928	504.6	2083	3	3	0.3425	16
							1 hr vs. 6 hr	11433	9349	2083	2083	3	3	1.414	16
							1 hr vs. 12 hr	11433	20137	-8704	2083	3	3	5.908	16
							1 hr vs. 24 hr	11433	8057	3376	2083	3	3	2.292	16
							1 hr vs. 48 hr	11433	5741	5692	2083	3	3	3.864	16
							1 hr vs. 72 hr	11433	14088	-2656	2083	3	3	1.803	16
							4 hr vs. 6 hr	10928	9349	1579	2083	3	3	1.072	16
							4 hr vs. 12 hr	10928	20137	-9208	2083	3	3	6.251	16
							4 hr vs. 24 hr	10928	8057	2872	2083	3	3	1.949	16
							4 hr vs. 48 hr	10928	5741	5187	2083	3	3	3.521	16
							4 hr vs. 72 hr	10928	14088	-3160	2083	3	3	2.145	16
							6 hr vs. 12 hr	9349	20137	-10787	2083	3	3	7.322	16
							6 hr vs. 24 hr	9349	8057	1293	2083	3	3	0.8775	16
							6 hr vs. 48 hr	9349	5741	3609	2083	3	3	2.449	16
							6 hr vs. 72 hr	9349	14088	-4739	2083	3	3	3.217	16
							12 hr vs. 24 hr	20137	8057	12080	2083	3	3	8.2	16
							12 hr vs. 48 hr	20137	5741	14396	2083	3	3	9.772	16
							12 hr vs. 72 hr	20137	14088	6048	2083	3	3	4.106	16
							24 hr vs. 48 hr	8057	5741	2316	2083	3	3	1.572	16
							24 hr vs. 72 hr	8057	14088	-6032	2083	3	3	4.094	16
							48 hr vs. 72 hr	5741	14088	-8348	2083	3	3	5.666	16
							Compact letter display
							12 hr	A
							72 hr	A B
							1 hr	B C
							Control	B C
							4 hr	B C
							6 hr	B C
							24 hr	B C
							48 hr	C

## Sheet: 808.585
Table Analyzed	808.585						Number of families	1
Data sets analyzed	A-H						Number of comparisons per family	28
							Alpha	0.05
ANOVA summary
F	52.42						Tukey's multiple comparisons test	Mean Diff.	95.00% CI of diff.	Below threshold?	Summary	Adjusted P Value
P value	<0.0001						Control vs. 1 hr	3781	2422 to 5140	Yes	****	<0.0001	A-B
P value summary	****						Control vs. 4 hr	5936	4577 to 7294	Yes	****	<0.0001	A-C
Significant diff. among means (P < 0.05)?	Yes						Control vs. 6 hr	5852	4494 to 7211	Yes	****	<0.0001	A-D
R squared	0.9582						Control vs. 12 hr	4269	2910 to 5628	Yes	****	<0.0001	A-E
							Control vs. 24 hr	5100	3742 to 6459	Yes	****	<0.0001	A-F
Brown-Forsythe test							Control vs. 48 hr	5453	4094 to 6811	Yes	****	<0.0001	A-G
F (DFn, DFd)	0.5857 (7, 16)						Control vs. 72 hr	6018	4659 to 7377	Yes	****	<0.0001	A-H
P value	0.7581						1 hr vs. 4 hr	2155	795.8 to 3513	Yes	**	0.001	B-C
P value summary	ns						1 hr vs. 6 hr	2071	712.5 to 3430	Yes	**	0.0015	B-D
Are SDs significantly different (P < 0.05)?	No						1 hr vs. 12 hr	487.9	-870.9 to 1847	No	ns	0.9066	B-E
							1 hr vs. 24 hr	1319	-39.36 to 2678	No	ns	0.0603	B-F
Bartlett's test							1 hr vs. 48 hr	1672	312.9 to 3031	Yes	*	0.0108	B-G
Bartlett's statistic (corrected)							1 hr vs. 72 hr	2237	878.2 to 3596	Yes	***	0.0007	B-H
P value							4 hr vs. 6 hr	-83.29	-1442 to 1276	No	ns	>0.9999	C-D
P value summary							4 hr vs. 12 hr	-1667	-3026 to -308.0	Yes	*	0.0111	C-E
Are SDs significantly different (P < 0.05)?							4 hr vs. 24 hr	-835.2	-2194 to 523.6	No	ns	0.4386	C-F
							4 hr vs. 48 hr	-482.9	-1842 to 875.9	No	ns	0.9108	C-G
ANOVA table	SS	DF	MS	F (DFn, DFd)	P value		4 hr vs. 72 hr	82.34	-1276 to 1441	No	ns	>0.9999	C-H
Treatment (between columns)	84784576	7	12112082	F (7, 16) = 52.42	P<0.0001		6 hr vs. 12 hr	-1583	-2942 to -224.7	Yes	*	0.0167	D-E
Residual (within columns)	3696804	16	231050				6 hr vs. 24 hr	-751.9	-2111 to 606.9	No	ns	0.56	D-F
Total	88481380	23					6 hr vs. 48 hr	-399.6	-1758 to 959.2	No	ns	0.9646	D-G
							6 hr vs. 72 hr	165.6	-1193 to 1524	No	ns	0.9998	D-H
Data summary							12 hr vs. 24 hr	831.6	-527.2 to 2190	No	ns	0.4437	E-F
Number of treatments (columns)	8						12 hr vs. 48 hr	1184	-174.9 to 2543	No	ns	0.1124	E-G
Number of values (total)	24						12 hr vs. 72 hr	1749	390.3 to 3108	Yes	**	0.0073	E-H
							24 hr vs. 48 hr	352.3	-1007 to 1711	No	ns	0.982	F-G
							24 hr vs. 72 hr	917.5	-441.3 to 2276	No	ns	0.3322	F-H
							48 hr vs. 72 hr	565.2	-793.5 to 1924	No	ns	0.8262	G-H
							Test details	Mean 1	Mean 2	Mean Diff.	SE of diff.	n1	n2	q	DF
							Control vs. 1 hr	7187	3406	3781	392.5	3	3	13.62	16
							Control vs. 4 hr	7187	1251	5936	392.5	3	3	21.39	16
							Control vs. 6 hr	7187	1335	5852	392.5	3	3	21.09	16
							Control vs. 12 hr	7187	2918	4269	392.5	3	3	15.38	16
							Control vs. 24 hr	7187	2087	5100	392.5	3	3	18.38	16
							Control vs. 48 hr	7187	1734	5453	392.5	3	3	19.65	16
							Control vs. 72 hr	7187	1169	6018	392.5	3	3	21.68	16
							1 hr vs. 4 hr	3406	1251	2155	392.5	3	3	7.764	16
							1 hr vs. 6 hr	3406	1335	2071	392.5	3	3	7.464	16
							1 hr vs. 12 hr	3406	2918	487.9	392.5	3	3	1.758	16
							1 hr vs. 24 hr	3406	2087	1319	392.5	3	3	4.754	16
							1 hr vs. 48 hr	3406	1734	1672	392.5	3	3	6.024	16
							1 hr vs. 72 hr	3406	1169	2237	392.5	3	3	8.061	16
							4 hr vs. 6 hr	1251	1335	-83.29	392.5	3	3	0.3001	16
							4 hr vs. 12 hr	1251	2918	-1667	392.5	3	3	6.006	16
							4 hr vs. 24 hr	1251	2087	-835.2	392.5	3	3	3.01	16
							4 hr vs. 48 hr	1251	1734	-482.9	392.5	3	3	1.74	16
							4 hr vs. 72 hr	1251	1169	82.34	392.5	3	3	0.2967	16
							6 hr vs. 12 hr	1335	2918	-1583	392.5	3	3	5.706	16
							6 hr vs. 24 hr	1335	2087	-751.9	392.5	3	3	2.709	16
							6 hr vs. 48 hr	1335	1734	-399.6	392.5	3	3	1.44	16
							6 hr vs. 72 hr	1335	1169	165.6	392.5	3	3	0.5968	16
							12 hr vs. 24 hr	2918	2087	831.6	392.5	3	3	2.996	16
							12 hr vs. 48 hr	2918	1734	1184	392.5	3	3	4.266	16
							12 hr vs. 72 hr	2918	1169	1749	392.5	3	3	6.303	16
							24 hr vs. 48 hr	2087	1734	352.3	392.5	3	3	1.269	16
							24 hr vs. 72 hr	2087	1169	917.5	392.5	3	3	3.306	16
							48 hr vs. 72 hr	1734	1169	565.2	392.5	3	3	2.037	16
							Compact letter display
							Control	A
							1 hr	B
							12 hr	B C
							24 hr	B D
							48 hr	C D
							6 hr	D
							4 hr	D
							72 hr	D
